# Supplementary material for: Implementing the US air quality standard for PM2.5 worldwide can prevent millions of premature deaths per year
Source: Environ Health. 2016 Aug 23;15(1):88. doi: 10.1186/s12940-016-0170-8 (PMC4994265; doi:10.1186/s12940-016-0170-8)
Supplement: Additional file 1: — Mortality calculations: Main cases and Sensitivity scenarios. (ZIP 56740 kb) [file 12940_2016_170_MOESM1_ESM.zip]

Archive with 22 entries (22 files):
- additional file/dt_naturalPM25_mortality_all_countriesR1.xlsx
- additional file/dt_PM25_mortality_2010_all_countriesR1.xlsx
- additional file/dt_PM25_mortality_2010_limit_10_all_countriesR1.xlsx
- additional file/dt_PM25_mortality_2010_limit_12_all_countriesR1.xlsx
- additional file/dt_PM25_mortality_2010_limit_15_all_countriesR1.xlsx
- additional file/dt_PM25_mortality_2010_limit_20_all_countriesR1.xlsx
- additional file/dt_PM25_mortality_2010_limit_25_all_countriesR1.xlsx
- additional file/dt_PM25_mortality_2010_limit_30_all_countriesR1.xlsx
- additional file/dt_PM25_mortality_2010_limit_35_all_countriesR1.xlsx
- additional file/dt_PM25_mortality_2010_limit_40_all_countriesR1.xlsx
- additional file/dt_PM25_mortality_2010_limit_8_all_countriesR1.xlsx
- additional file/naturalPM25_mortality_all_countriesR1.xlsx
- additional file/PM25_mortality_2010_all_countriesR1.xlsx
- additional file/PM25_mortality_2010_limit_10_all_countriesR1.xlsx
- additional file/PM25_mortality_2010_limit_12_all_countriesR1.xlsx
- additional file/PM25_mortality_2010_limit_15_all_countriesR1.xlsx
- additional file/PM25_mortality_2010_limit_20_all_countriesR1.xlsx
- additional file/PM25_mortality_2010_limit_25_all_countriesR1.xlsx
- additional file/PM25_mortality_2010_limit_30_all_countriesR1.xlsx
- additional file/PM25_mortality_2010_limit_35_all_countriesR1.xlsx
- additional file/PM25_mortality_2010_limit_40_all_countriesR1.xlsx
- additional file/PM25_mortality_2010_limit_8_all_countriesR1.xlsx
