# Supplementary material for: Implementing the US air quality standard for PM2.5 worldwide can prevent millions of premature deaths per year
Source: Environ Health. 2016 Aug 23;15(1):88. doi: 10.1186/s12940-016-0170-8 (PMC4994265; doi:10.1186/s12940-016-0170-8)
Supplement: Additional file 1: — Mortality calculations: Main cases and Sensitivity scenarios. (ZIP 56740 kb) [file 12940_2016_170_MOESM1_ESM.zip › additional file/dt_naturalPM25_mortality_all_countriesR1.xlsx]

## Sheet: mortality_bc_natural_50RH_1000_
COUNTRY	POPULATION(TOTAL),1E3	TOTAL_MORTALITY	global PM25 mortality	population (1000)
Nigeria	146291	61024.1	460026	6.75931e+06
China	1339386	46358
Egypt	77892.5	31508.1
Pakistan	179511	27489.2
Sudan	38576.3	23221.9
Iran	80084.5	20096.5
Iraq	29578.4	17898.1
India	1158766	13849.7
Saudi_Arabia	27530.7	13577.8
Congo,Democratic_Republic	69444.1	12668.6
Niger	15491.2	12401.4
Algeria	34674.5	10989.6
Morocco-includes_Western_Sahara	34814.1	10115.5
Mali	15142.1	8978.25
Burkina_Faso	15629.9	8580.12
Indonesia	234172	8548.83
Ghana	23623.3	8038.76
Cameroon	18051.6	7223.01
Chad	10607.5	7186.2
Uzbekistan	27512.3	6781.26
Senegal	11394.9	6430.99
Yemen	27252.4	6063.37
Syrian_Arab_Republic	20210.7	5889.56
Ivory_Coast	19448.3	5360.73
Guinea	9821.89	4277.93
Russia	136507	4153.77
Turkey	74058.4	4014.56
Turkmenistan	5553.9	3785.11
Myanmar	52853.3	3781.58
Afghanistan	31139.7	3692
Libyan_Arab_Jamahiriya	6369.87	2952.25
Mauritania	3544.15	2765.76
Ethiopia	79617.8	2732.34
Benin	8101.76	2727.79
Angola	17656.3	2352.43
Tunisia	10414.5	2324.78
Sierra_Leone	6125.69	2044.18
Kazakhstan	15736.7	2041.21
Togo	5615.26	2016.68
Thailand	68990.1	1844.81
Central_African_Republic	4372.77	1838.85
Jordan	6281.18	1733.82
Uganda	32297.2	1625.59
United_Arab_Emirates	2999.07	1580.74
Occupied_Palestinian_Territory	3805.31	1522.04
Azerbaijan	8096.4	1507.1
Israel	6748.89	1461.1
Cambodia	16506.9	1387.3
United_States_of_America	307368	1338.69
Italy	55391.4	1206.47
Eritrea	5072.4	1086.07
Greece	10342.8	943.895
Kyrgyz-Republic	5356.73	943.088
Lebanon	3378.45	942.943
Oman	3399.84	939.481
Brazil	190678	915.841
Zambia	12787.1	885.13
Liberia	4578.3	819.351
Guinea-Bissau	1461.99	737.877
Gambia	1385.97	705.552
Bangladesh	164279	671.059
United_Rep._of_Tanzania	43461.4	550.632
Mongolia	2856.85	468.749
Mozambique	21451.1	451.19
Argentina	41052.3	432.986
Spain	38781.1	403.821
Malawi	13712.3	367.881
Viet_Nam	87660.4	350.397
Congo	4195.24	348.751
Qatar	630.051	329.808
Kuwait	2374.92	298.181
Tajikistan	6354.59	283.597
Lao_People_Democratic_Republic	6390.35	283.415
Bahrain	554.62	269.847
Ukraine	44785.5	225.975
Cape_Verde	490.961	213.639
Albania	3261.75	187.465
Malaysia	25880.3	178.671
Venezuela	28336.3	129.226
South_Africa	44926.2	124.881
Madagascar	21060.2	117.165
Malta	367.151	113.324
Armenia	3650.38	103.3
Mexico	112002	103.172
Singapore	3743.1	94.4159
Australia	20932.5	94.209
Burundi	8306.69	87.5095
Korea,Dem.People,Rep.of	23246.7	87.4005
Bolivia	10200	85.9586
Portugal	9943.15	68.6542
Cyprus	827.975	64.2319
Namibia	2001.94	60.6001
Somalia	12971.2	56.8517
Colombia	48954.6	50.6655
Paraguay	6835.08	47.2388
Equatorial_Guinea	569.814	45.4613
Georgia	4814.89	34.1456
Gabon	1556.57	31.4797
Serbia_and_Montenegro	10485.9	26.5447
Philippines	88148	24.7021
Trinidad_and_Tobago	1262.92	21.7216
Djibouti	642.406	13.2001
Suriname	409.416	12.3403
Macedonia	1968.07	12.3294
Zimbabwe	14914.7	12.0585
Guyana	751.739	10.0699
Chile	16861.7	10.0343
Bulgaria	7041.68	7.2995
French_Guiana	212.677	7.0707
Korea	49307.9	5.8559
Barbados	253.13	5.128
Kenya	36570.3	4.1472
Sao_Tome_and_Principe	149.922	3.8161
Peru	29737.7	3.0345
Bosnia-Herzegovina	4108.67	2.7808
Romania	21541.4	2.31
Canada	32756.5	2.2565
Aruba	120.261	1.6596
Croatia	3558.7	1.5408
Guatemala	14499.2	1.5131
Botswana	1605.65	1.4823
Lesotho	2021.51	1.4815
Saint_Vincent	108.351	1.4545
Grenada	89.509	1.2029
France	60089.4	1.0913
Netherland_Antilles	180.641	1.0486
Martinique	379.406	0.8988
Saint_Lucia	156.743	0.7923
Rwanda	9087.86	0.5005
Honduras	7803.48	0.4287
Gibraltar	6.2138	0.2201
Nicaragua	6332.7	0.1093
Greenland	41.508	0.0558
Belize	264.363	0.0554
Ireland	4165.02	0.0421
New_Zealand	3924.64	0.0269
Falkland_Islands	2.4973	0.0134
American_Samoa	47.7849	0
Andorra	106.561	0
Antigua_and_Barbuda	63.1896	0
Austria	7727.9	0
Bahamas	278.247	0
Belgium	9921.01	0
Bermuda	47.9243	0
Bhutan	2686.04	0
Solomon_Islands	513.042	0
British_Virgin_Islands	24.8089	0
Brunei_Darussalam	346.916	0
Belarus	9676.63	0
Cayman_Islands	35.2145	0
Sri_Lanka	20628.6	0
Comoros	880.05	0
Cook_Islands	16.0537	0
Costa_Rica	4812.98	0
Cuba	11111.9	0
Czech_Republic	9871.75	0
Denmark	5283.86	0
Commonwealth_of_Dominica	68.3354	0
Dominican_Republic	9526.36	0
Ecuador	14723.8	0
El-Salvador	7222.6	0
Estonia	1172.93	0
Faeroe_Islands	47.5954	0
Fiji	867.964	0
Finland	5160.9	0
French_Polynesia	238.593	0
Germany	80709.5	0
Kiribati	56.3435	0
Guadeloupe	444.212	0
Guam	180.348	0
Haiti	9152.58	0
Hong_Kong	7104.85	0
Hungary	9253.39	0
Iceland	286.836	0
Jamaica	2766.7	0
Japan	127076	0
Latvia	2208.23	0
Liechtenstein	27.0938	0
Lithuania	3539.12	0
Luxembourg	453.406	0
Macao	64.6549	0
Maldives	169.386	0
Mauritius	1212.53	0
Monaco	0	0
Republic_of_Moldova	4057.1	0
Montserrat	4.6823	0
Nauru	3.2792	0
Nepal	28711.7	0
Netherlands	15882.8	0
New_Caledonia	251.116	0
Vanuatu	233.175	0
Niue	1.7616	0
Norfolk_Island	0.9467	0
Norway	4537.61	0
Northern_Mariana_Islands	93.7245	0
Federated_State_of_Micronesia	126.074	0
Marshall_Islands	25.5952	0
Palau	15.4153	0
Panama	3222.19	0
Papua_New_Guinea	5930.15	0
Pitcairn	0.0597	0
Poland	37959	0
East_Timor	628.888	0
Puerto_Rico	4014.39	0
Reunion	782.086	0
Saint_Helena	6.1975	0
Saint_Kitts_and_Nevis	30.4091	0
Anguilla	10.394	0
Saint_Pierre_and_Miquelon	4.6505	0
San_Marino	7.5045	0
Seychelles	82.9053	0
Slovakia	5306.32	0
Slovenia	2078.93	0
Swaziland	949.192	0
Sweden	8628.87	0
Switzerland	6555.43	0
Tokelau	1.0388	0
Tonga	91.5068	0
Turks_and_Caicos_Islands	18.8079	0
Tuvalu	8.2081	0
United_Kingdom	59740.7	0
United_States_Virgin_Islands	105.421	0
Uruguay	3535.04	0
Wallis_and_Futuna	11.3877	0
Western_Samoa	144.541	0
Guernsey	39.1198	0
Isle_of_Man	74.3643	0
Jersey	68.8715	0
Mayotte	242.183	0
Taiwan	22784.5	0
Svalbard	2.1711	0

## Sheet: EU
COUNTRY	POPULATION(TOTAL),1E3	TOTAL_MORTALITY	EU PM25 mortality	population (1000)
Italy	55391.4	1206.47	2812.68	476948
Greece	10342.8	943.895
Spain	38781.1	403.821
Malta	367.151	113.324
Portugal	9943.15	68.6542
Cyprus	827.975	64.2319
Bulgaria	7041.68	7.2995
Romania	21541.4	2.31
Croatia	3558.7	1.5408
France	60089.4	1.0913
Ireland	4165.02	0.0421
Austria	7727.9	0
Belgium	9921.01	0
Czech_Republic	9871.75	0
Denmark	5283.86	0
Estonia	1172.93	0
Finland	5160.9	0
Germany	80709.5	0
Hungary	9253.39	0
Latvia	2208.23	0
Lithuania	3539.12	0
Luxembourg	453.406	0
Netherlands	15882.8	0
Poland	37959	0
Slovakia	5306.32	0
Slovenia	2078.93	0
Sweden	8628.87	0
United_Kingdom	59740.7	0

## Sheet: Sheet1
COUNTRY	POPULATION(TOTAL),1E3	TOTAL_MORTALITY
Nigeria	146291	61024.1
China	1339386	46358
Egypt	77892.5	31508.1
Pakistan	179511	27489.2
Sudan	38576.3	23221.9
Iran	80084.5	20096.5
Iraq	29578.4	17898.1
India	1158766	13849.7
Saudi_Arabia	27530.7	13577.8
Congo,Democratic_Republic	69444.1	12668.6
Niger	15491.2	12401.4
Algeria	34674.5	10989.6
Morocco-includes_Western_Sahara	34814.1	10115.5
Mali	15142.1	8978.25
Burkina_Faso	15629.9	8580.12
Indonesia	234172	8548.83
Ghana	23623.3	8038.76
Cameroon	18051.6	7223.01
Chad	10607.5	7186.2
Uzbekistan	27512.3	6781.26
Senegal	11394.9	6430.99
Yemen	27252.4	6063.37
Syrian_Arab_Republic	20210.7	5889.56
Ivory_Coast	19448.3	5360.73
Guinea	9821.89	4277.93
Russia	136507	4153.77
Turkey	74058.4	4014.56
Turkmenistan	5553.9	3785.11
Myanmar	52853.3	3781.58
Afghanistan	31139.7	3692
Libyan_Arab_Jamahiriya	6369.87	2952.25
Mauritania	3544.15	2765.76
Ethiopia	79617.8	2732.34
Benin	8101.76	2727.79
Angola	17656.3	2352.43
Tunisia	10414.5	2324.78
Sierra_Leone	6125.69	2044.18
Kazakhstan	15736.7	2041.21
Togo	5615.26	2016.68
Thailand	68990.1	1844.81
Central_African_Republic	4372.77	1838.85
Jordan	6281.18	1733.82
Uganda	32297.2	1625.59
United_Arab_Emirates	2999.07	1580.74
Occupied_Palestinian_Territory	3805.31	1522.04
Azerbaijan	8096.4	1507.1
Israel	6748.89	1461.1
Cambodia	16506.9	1387.3
United_States_of_America	307368	1338.69
Italy	55391.4	1206.47
Eritrea	5072.4	1086.07
Greece	10342.8	943.895
Kyrgyz-Republic	5356.73	943.088
Lebanon	3378.45	942.943
Oman	3399.84	939.481
Brazil	190678	915.841
Zambia	12787.1	885.13
Liberia	4578.3	819.351
Guinea-Bissau	1461.99	737.877
Gambia	1385.97	705.552
Bangladesh	164279	671.059
United_Rep._of_Tanzania	43461.4	550.632
Mongolia	2856.85	468.749
Mozambique	21451.1	451.19
Argentina	41052.3	432.986
Spain	38781.1	403.821
Malawi	13712.3	367.881
Viet_Nam	87660.4	350.397
Congo	4195.24	348.751
Qatar	630.051	329.808
Kuwait	2374.92	298.181
Tajikistan	6354.59	283.597
Lao_People_Democratic_Republic	6390.35	283.415
Bahrain	554.62	269.847
Ukraine	44785.5	225.975
Cape_Verde	490.961	213.639
Albania	3261.75	187.465
Malaysia	25880.3	178.671
Venezuela	28336.3	129.226
South_Africa	44926.2	124.881
Madagascar	21060.2	117.165
Malta	367.151	113.324
Armenia	3650.38	103.3
Mexico	112002	103.172
Singapore	3743.1	94.4159
Australia	20932.5	94.209
Burundi	8306.69	87.5095
Korea,Dem.People,Rep.of	23246.7	87.4005
Bolivia	10200	85.9586
Portugal	9943.15	68.6542
Cyprus	827.975	64.2319
Namibia	2001.94	60.6001
Somalia	12971.2	56.8517
Colombia	48954.6	50.6655
Paraguay	6835.08	47.2388
Equatorial_Guinea	569.814	45.4613
Georgia	4814.89	34.1456
Gabon	1556.57	31.4797
Serbia_and_Montenegro	10485.9	26.5447
Philippines	88148	24.7021
Trinidad_and_Tobago	1262.92	21.7216
Djibouti	642.406	13.2001
Suriname	409.416	12.3403
Macedonia	1968.07	12.3294
Zimbabwe	14914.7	12.0585
Guyana	751.739	10.0699
Chile	16861.7	10.0343
Bulgaria	7041.68	7.2995
French_Guiana	212.677	7.0707
Korea	49307.9	5.8559
Barbados	253.13	5.128
Kenya	36570.3	4.1472
Sao_Tome_and_Principe	149.922	3.8161
Peru	29737.7	3.0345
Bosnia-Herzegovina	4108.67	2.7808
Romania	21541.4	2.31
Canada	32756.5	2.2565
Aruba	120.261	1.6596
Croatia	3558.7	1.5408
Guatemala	14499.2	1.5131
Botswana	1605.65	1.4823
Lesotho	2021.51	1.4815
Saint_Vincent	108.351	1.4545
Grenada	89.509	1.2029
France	60089.4	1.0913
Netherland_Antilles	180.641	1.0486
Martinique	379.406	0.8988
Saint_Lucia	156.743	0.7923
Rwanda	9087.86	0.5005
Honduras	7803.48	0.4287
Gibraltar	6.2138	0.2201
Nicaragua	6332.7	0.1093
Greenland	41.508	0.0558
Belize	264.363	0.0554
Ireland	4165.02	0.0421
New_Zealand	3924.64	0.0269
Falkland_Islands	2.4973	0.0134
American_Samoa	47.7849	0
Andorra	106.561	0
Antigua_and_Barbuda	63.1896	0
Austria	7727.9	0
Bahamas	278.247	0
Belgium	9921.01	0
Bermuda	47.9243	0
Bhutan	2686.04	0
Solomon_Islands	513.042	0
British_Virgin_Islands	24.8089	0
Brunei_Darussalam	346.916	0
Belarus	9676.63	0
Cayman_Islands	35.2145	0
Sri_Lanka	20628.6	0
Comoros	880.05	0
Cook_Islands	16.0537	0
Costa_Rica	4812.98	0
Cuba	11111.9	0
Czech_Republic	9871.75	0
Denmark	5283.86	0
Commonwealth_of_Dominica	68.3354	0
Dominican_Republic	9526.36	0
Ecuador	14723.8	0
El-Salvador	7222.6	0
Estonia	1172.93	0
Faeroe_Islands	47.5954	0
Fiji	867.964	0
Finland	5160.9	0
French_Polynesia	238.593	0
Germany	80709.5	0
Kiribati	56.3435	0
Guadeloupe	444.212	0
Guam	180.348	0
Haiti	9152.58	0
Hong_Kong	7104.85	0
Hungary	9253.39	0
Iceland	286.836	0
Jamaica	2766.7	0
Japan	127076	0
Latvia	2208.23	0
Liechtenstein	27.0938	0
Lithuania	3539.12	0
Luxembourg	453.406	0
Macao	64.6549	0
Maldives	169.386	0
Mauritius	1212.53	0
Monaco	0	0
Republic_of_Moldova	4057.1	0
Montserrat	4.6823	0
Nauru	3.2792	0
Nepal	28711.7	0
Netherlands	15882.8	0
New_Caledonia	251.116	0
Vanuatu	233.175	0
Niue	1.7616	0
Norfolk_Island	0.9467	0
Norway	4537.61	0
Northern_Mariana_Islands	93.7245	0
Federated_State_of_Micronesia	126.074	0
Marshall_Islands	25.5952	0
Palau	15.4153	0
Panama	3222.19	0
Papua_New_Guinea	5930.15	0
Pitcairn	0.0597	0
Poland	37959	0
East_Timor	628.888	0
Puerto_Rico	4014.39	0
Reunion	782.086	0
Saint_Helena	6.1975	0
Saint_Kitts_and_Nevis	30.4091	0
Anguilla	10.394	0
Saint_Pierre_and_Miquelon	4.6505	0
San_Marino	7.5045	0
Seychelles	82.9053	0
Slovakia	5306.32	0
Slovenia	2078.93	0
Swaziland	949.192	0
Sweden	8628.87	0
Switzerland	6555.43	0
Tokelau	1.0388	0
Tonga	91.5068	0
Turks_and_Caicos_Islands	18.8079	0
Tuvalu	8.2081	0
United_Kingdom	59740.7	0
United_States_Virgin_Islands	105.421	0
Uruguay	3535.04	0
Wallis_and_Futuna	11.3877	0
Western_Samoa	144.541	0
Guernsey	39.1198	0
Isle_of_Man	74.3643	0
Jersey	68.8715	0
Mayotte	242.183	0
Taiwan	22784.5	0
Svalbard	2.1711	0
