# Supplementary material for: Implementing the US air quality standard for PM2.5 worldwide can prevent millions of premature deaths per year
Source: Environ Health. 2016 Aug 23;15(1):88. doi: 10.1186/s12940-016-0170-8 (PMC4994265; doi:10.1186/s12940-016-0170-8)
Supplement: Additional file 1: — Mortality calculations: Main cases and Sensitivity scenarios. (ZIP 56740 kb) [file 12940_2016_170_MOESM1_ESM.zip › additional file/dt_PM25_mortality_2010_limit_10_all_countriesR1.xlsx]

## Sheet: mortality_bc_2010_50RH_10_count
COUNTRY	POPULATION(TOTAL),1E3	TOTAL_MORTALITY	global PM25 mortality	population (1000)
China	1339386	301405	1.36244e+06	6.75931e+06
India	1158766	215909
Nigeria	146291	61024.1
Russia	136507	60405.2
United_States_of_America	307368	44278.2
Pakistan	179511	41062.2
Ukraine	44785.5	38837.6
Egypt	77892.5	31508.1
Bangladesh	164279	28769.7
Indonesia	234172	28346
Sudan	38576.3	23223.5
Iran	80084.5	20574.4
Germany	80709.5	19983.3
Turkey	74058.4	19650.2
Iraq	29578.4	17906.8
Japan	127076	16563.7
Saudi_Arabia	27530.7	13577.8
Congo,Democratic_Republic	69444.1	13400
Viet_Nam	87660.4	13279.3
France	60089.4	12664.1
Niger	15491.2	12401.4
United_Kingdom	59740.7	12164.8
Italy	55391.4	11788.9
Thailand	68990.1	11698.3
Myanmar	52853.3	11050.7
Algeria	34674.5	11015.7
Morocco-includes_Western_Sahara	34814.1	10906
Mali	15142.1	8978.25
Romania	21541.4	8777.51
Burkina_Faso	15629.9	8580.12
Uzbekistan	27512.3	8206.44
Ghana	23623.3	8038.76
Poland	37959	7806.62
Cameroon	18051.6	7224.1
Chad	10607.5	7186.2
Belarus	9676.63	6770.9
Ethiopia	79617.8	6464.12
Senegal	11394.9	6430.99
Yemen	27252.4	6252.1
Afghanistan	31139.7	6005.92
Syrian_Arab_Republic	20210.7	5889.56
Spain	38781.1	5546.82
Korea,Dem.People,Rep.of	23246.7	5453.52
Ivory_Coast	19448.3	5360.73
Taiwan	22784.5	4506.72
Guinea	9821.89	4277.93
Hungary	9253.39	4242.79
Nepal	28711.7	3893.91
Turkmenistan	5553.9	3785.11
Korea	49307.9	3554.5
Uganda	32297.2	3400.37
Czech_Republic	9871.75	3345.93
Kazakhstan	15736.7	3217.69
Serbia_and_Montenegro	10485.9	3138.59
South_Africa	44926.2	3120.21
Libyan_Arab_Jamahiriya	6369.87	2952.25
Mauritania	3544.15	2765.76
Benin	8101.76	2727.79
Canada	32756.5	2716.76
Tunisia	10414.5	2652.07
Republic_of_Moldova	4057.1	2634.03
Mexico	112002	2590.89
Bulgaria	7041.68	2497.15
Greece	10342.8	2401.04
Sri_Lanka	20628.6	2390.24
Angola	17656.3	2387.48
Azerbaijan	8096.4	2309.38
Cambodia	16506.9	2303.43
Belgium	9921.01	2207.62
Slovakia	5306.32	2156.44
Netherlands	15882.8	2135.88
Lithuania	3539.12	2088.76
Brazil	190678	2079.85
Sierra_Leone	6125.69	2044.18
Togo	5615.26	2016.68
Austria	7727.9	1921.51
Malaysia	25880.3	1855.71
Central_African_Republic	4372.77	1838.85
Jordan	6281.18	1733.82
Philippines	88148	1709.86
Portugal	9943.15	1595.05
United_Arab_Emirates	2999.07	1580.74
Occupied_Palestinian_Territory	3805.31	1522.04
Kyrgyz-Republic	5356.73	1502.91
Israel	6748.89	1461.1
Bosnia-Herzegovina	4108.67	1445.51
Croatia	3558.7	1417.67
Georgia	4814.89	1388.84
Latvia	2208.23	1265.26
Denmark	5283.86	1141.8
Chile	16861.7	1131.51
Kenya	36570.3	1120.87
Tajikistan	6354.59	1118.76
Zambia	12787.1	1090.62
Switzerland	6555.43	1090.34
Eritrea	5072.4	1087.78
Armenia	3650.38	1045.7
Lebanon	3378.45	942.943
Oman	3399.84	940.149
Rwanda	9087.86	938.568
United_Rep._of_Tanzania	43461.4	917.191
Albania	3261.75	905.77
Hong_Kong	7104.85	878.601
Burundi	8306.69	856.847
Australia	20932.5	839.713
Sweden	8628.87	837.445
Malawi	13712.3	822.523
Liberia	4578.3	819.351
Lao_People_Democratic_Republic	6390.35	773.249
Guinea-Bissau	1461.99	737.877
Gambia	1385.97	705.552
Mozambique	21451.1	657.054
Mongolia	2856.85	610.205
Ireland	4165.02	537.694
Argentina	41052.3	503.64
Estonia	1172.93	497.598
Finland	5160.9	445.06
Macedonia	1968.07	399.767
Slovenia	2078.93	388.018
Congo	4195.24	363.988
Venezuela	28336.3	343.46
Qatar	630.051	329.808
Singapore	3743.1	310.81
Kuwait	2374.92	298.181
Bahrain	554.62	269.847
Madagascar	21060.2	259.602
Cape_Verde	490.961	213.639
Peru	29737.7	211.21
Paraguay	6835.08	209.81
Bhutan	2686.04	187.154
Somalia	12971.2	152.583
Colombia	48954.6	130.761
Malta	367.151	113.324
Bolivia	10200	105.533
Cyprus	827.975	100.585
Zimbabwe	14914.7	94.7251
Djibouti	642.406	89.1701
Norway	4537.61	86.9562
Namibia	2001.94	70.9812
Guatemala	14499.2	62.2362
Luxembourg	453.406	58.4602
El-Salvador	7222.6	56.0864
Equatorial_Guinea	569.814	55.6623
Lesotho	2021.51	50.9581
Gabon	1556.57	50.282
Trinidad_and_Tobago	1262.92	36.0963
Swaziland	949.192	35.8681
Andorra	106.561	24.5698
Jersey	68.8715	15.9105
Macao	64.6549	15.1183
Guyana	751.739	14.6834
Suriname	409.416	12.9744
Isle_of_Man	74.3643	12.0511
Guernsey	39.1198	9.0373
French_Guiana	212.677	8.0228
Botswana	1605.65	7.3889
Martinique	379.406	6.6755
Liechtenstein	27.0938	5.9474
Honduras	7803.48	5.8354
Barbados	253.13	5.131
Sao_Tome_and_Principe	149.922	3.8985
Netherland_Antilles	180.641	3.5767
Aruba	120.261	2.435
Saint_Lucia	156.743	2.3697
San_Marino	7.5045	1.8001
Saint_Vincent	108.351	1.7211
Grenada	89.509	1.4647
Gibraltar	6.2138	1.4101
Nicaragua	6332.7	0.8251
Faeroe_Islands	47.5954	0.5116
Brunei_Darussalam	346.916	0.4802
Commonwealth_of_Dominica	68.3354	0.4261
Guadeloupe	444.212	0.1837
Greenland	41.508	0.1205
Belize	264.363	0.0962
New_Zealand	3924.64	0.0269
Falkland_Islands	2.4973	0.0153
Saint_Pierre_and_Miquelon	4.6505	0.0015
Iceland	286.836	0.0002
American_Samoa	47.7849	0
Antigua_and_Barbuda	63.1896	0
Bahamas	278.247	0
Bermuda	47.9243	0
Solomon_Islands	513.042	0
British_Virgin_Islands	24.8089	0
Cayman_Islands	35.2145	0
Comoros	880.05	0
Cook_Islands	16.0537	0
Costa_Rica	4812.98	0
Cuba	11111.9	0
Dominican_Republic	9526.36	0
Ecuador	14723.8	0
Fiji	867.964	0
French_Polynesia	238.593	0
Kiribati	56.3435	0
Guam	180.348	0
Haiti	9152.58	0
Jamaica	2766.7	0
Maldives	169.386	0
Mauritius	1212.53	0
Monaco	0	0
Montserrat	4.6823	0
Nauru	3.2792	0
New_Caledonia	251.116	0
Vanuatu	233.175	0
Niue	1.7616	0
Norfolk_Island	0.9467	0
Northern_Mariana_Islands	93.7245	0
Federated_State_of_Micronesia	126.074	0
Marshall_Islands	25.5952	0
Palau	15.4153	0
Panama	3222.19	0
Papua_New_Guinea	5930.15	0
Pitcairn	0.0597	0
East_Timor	628.888	0
Puerto_Rico	4014.39	0
Reunion	782.086	0
Saint_Helena	6.1975	0
Saint_Kitts_and_Nevis	30.4091	0
Anguilla	10.394	0
Seychelles	82.9053	0
Tokelau	1.0388	0
Tonga	91.5068	0
Turks_and_Caicos_Islands	18.8079	0
Tuvalu	8.2081	0
United_States_Virgin_Islands	105.421	0
Uruguay	3535.04	0
Wallis_and_Futuna	11.3877	0
Western_Samoa	144.541	0
Mayotte	242.183	0
Svalbard	2.1711	0

## Sheet: summary
total mortality EU	total mortality US	total mortality global
