# Supplementary material for: Implementing the US air quality standard for PM2.5 worldwide can prevent millions of premature deaths per year
Source: Environ Health. 2016 Aug 23;15(1):88. doi: 10.1186/s12940-016-0170-8 (PMC4994265; doi:10.1186/s12940-016-0170-8)
Supplement: Additional file 1: — Mortality calculations: Main cases and Sensitivity scenarios. (ZIP 56740 kb) [file 12940_2016_170_MOESM1_ESM.zip › additional file/dt_PM25_mortality_2010_limit_12_all_countriesR1.xlsx]

## Sheet: mortality_bc_2010_50RH_12_count
COUNTRY	POPULATION(TOTAL),1E3	TOTAL_MORTALITY	global PM25 mortality	population (1000)
China	1339386	404130	1.64342e+06	6.75931e+06
India	1158766	284674
Russia	136507	65774.2
Nigeria	146291	61024.1
United_States_of_America	307368	49406.7
Ukraine	44785.5	48981.9
Pakistan	179511	46900
Bangladesh	164279	38473.3
Indonesia	234172	33643
Egypt	77892.5	31508.1
Germany	80709.5	25755.8
Turkey	74058.4	24956.2
Sudan	38576.3	23223.7
Iran	80084.5	21285.8
Japan	127076	20886.2
Iraq	29578.4	17952.4
Viet_Nam	87660.4	17886
Italy	55391.4	15387.9
France	60089.4	15208.7
Thailand	68990.1	14892.7
United_Kingdom	59740.7	14306.5
Myanmar	52853.3	14246.5
Congo,Democratic_Republic	69444.1	13580
Saudi_Arabia	27530.7	13577.8
Niger	15491.2	12401.4
Morocco-includes_Western_Sahara	34814.1	11716
Romania	21541.4	11606.3
Algeria	34674.5	11379.8
Poland	37959	10287.8
Uzbekistan	27512.3	9336.21
Mali	15142.1	8978.25
Burkina_Faso	15629.9	8580.12
Ghana	23623.3	8038.76
Belarus	9676.63	7692.63
Korea,Dem.People,Rep.of	23246.7	7257.05
Cameroon	18051.6	7232.9
Chad	10607.5	7186.2
Ethiopia	79617.8	7105.09
Afghanistan	31139.7	6893.02
Yemen	27252.4	6564.92
Senegal	11394.9	6430.99
Spain	38781.1	6391.1
Syrian_Arab_Republic	20210.7	5892.69
Taiwan	22784.5	5835.57
Hungary	9253.39	5426.76
Ivory_Coast	19448.3	5361.66
Nepal	28711.7	5013.39
Korea	49307.9	4906.5
Czech_Republic	9871.75	4302.69
Guinea	9821.89	4277.93
Serbia_and_Montenegro	10485.9	4238.52
Uganda	32297.2	3952.75
Turkmenistan	5553.9	3785.18
South_Africa	44926.2	3517.3
Bulgaria	7041.68	3403.38
Republic_of_Moldova	4057.1	3389.11
Kazakhstan	15736.7	3315.57
Greece	10342.8	3140.93
Canada	32756.5	2985.59
Cambodia	16506.9	2981.36
Libyan_Arab_Jamahiriya	6369.87	2952.25
Tunisia	10414.5	2900.26
Belgium	9921.01	2887.96
Netherlands	15882.8	2860.88
Mauritania	3544.15	2765.76
Azerbaijan	8096.4	2765.74
Slovakia	5306.32	2738.15
Sri_Lanka	20628.6	2735.52
Benin	8101.76	2727.79
Mexico	112002	2628.24
Angola	17656.3	2455.57
Austria	7727.9	2417.05
Lithuania	3539.12	2154.23
Brazil	190678	2091.92
Sierra_Leone	6125.69	2044.18
Togo	5615.26	2016.68
Malaysia	25880.3	1914.35
Bosnia-Herzegovina	4108.67	1885.71
Croatia	3558.7	1850.92
Portugal	9943.15	1847.37
Central_African_Republic	4372.77	1838.85
Kyrgyz-Republic	5356.73	1753.61
Jordan	6281.18	1733.82
Philippines	88148	1709.86
United_Arab_Emirates	2999.07	1580.74
Occupied_Palestinian_Territory	3805.31	1522.04
Denmark	5283.86	1463.28
Israel	6748.89	1461.1
Georgia	4814.89	1390.69
Chile	16861.7	1349.25
Tajikistan	6354.59	1316.13
Latvia	2208.23	1265.26
Switzerland	6555.43	1241.59
Albania	3261.75	1183.85
Hong_Kong	7104.85	1164.68
Kenya	36570.3	1163.47
Zambia	12787.1	1116.21
Eritrea	5072.4	1089.77
Armenia	3650.38	1061.11
Rwanda	9087.86	1053.61
Lao_People_Democratic_Republic	6390.35	1003.61
United_Rep._of_Tanzania	43461.4	981.763
Oman	3399.84	945.365
Lebanon	3378.45	942.943
Burundi	8306.69	915.582
Malawi	13712.3	907.76
Sweden	8628.87	896.867
Australia	20932.5	840.357
Liberia	4578.3	826.362
Guinea-Bissau	1461.99	737.877
Mozambique	21451.1	707.204
Gambia	1385.97	705.552
Mongolia	2856.85	664.166
Macedonia	1968.07	553.618
Ireland	4165.02	537.723
Slovenia	2078.93	516.873
Argentina	41052.3	508.082
Estonia	1172.93	497.598
Finland	5160.9	445.06
Congo	4195.24	376.191
Venezuela	28336.3	346.512
Singapore	3743.1	342.436
Qatar	630.051	329.808
Kuwait	2374.92	298.181
Madagascar	21060.2	272.444
Bahrain	554.62	269.847
Bhutan	2686.04	238.181
Peru	29737.7	220.462
Cape_Verde	490.961	213.639
Paraguay	6835.08	209.81
Somalia	12971.2	160.615
Cyprus	827.975	131.703
Colombia	48954.6	130.941
Malta	367.151	113.324
Bolivia	10200	106.332
Zimbabwe	14914.7	95.2877
Djibouti	642.406	90.4965
Norway	4537.61	86.9562
Luxembourg	453.406	78.4849
Namibia	2001.94	71.5122
Guatemala	14499.2	62.2362
Equatorial_Guinea	569.814	56.8402
El-Salvador	7222.6	56.0864
Gabon	1556.57	51.1403
Lesotho	2021.51	50.9581
Trinidad_and_Tobago	1262.92	36.0963
Swaziland	949.192	35.8681
Andorra	106.561	28.9999
Macao	64.6549	21.0074
Jersey	68.8715	20.8137
Guyana	751.739	14.6834
Suriname	409.416	12.9744
Isle_of_Man	74.3643	12.7258
Guernsey	39.1198	11.8224
French_Guiana	212.677	8.0228
Botswana	1605.65	7.4271
Liechtenstein	27.0938	6.6904
Martinique	379.406	6.6755
Honduras	7803.48	5.8354
Barbados	253.13	5.131
Sao_Tome_and_Principe	149.922	4.0726
Netherland_Antilles	180.641	3.5767
Aruba	120.261	2.435
Saint_Lucia	156.743	2.3697
San_Marino	7.5045	2.3548
Gibraltar	6.2138	1.801
Saint_Vincent	108.351	1.7211
Grenada	89.509	1.4647
Nicaragua	6332.7	0.8251
Faeroe_Islands	47.5954	0.5116
Brunei_Darussalam	346.916	0.4802
Commonwealth_of_Dominica	68.3354	0.4261
Guadeloupe	444.212	0.1837
Greenland	41.508	0.1205
Belize	264.363	0.0962
New_Zealand	3924.64	0.0269
Falkland_Islands	2.4973	0.0153
Saint_Pierre_and_Miquelon	4.6505	0.0015
Iceland	286.836	0.0002
American_Samoa	47.7849	0
Antigua_and_Barbuda	63.1896	0
Bahamas	278.247	0
Bermuda	47.9243	0
Solomon_Islands	513.042	0
British_Virgin_Islands	24.8089	0
Cayman_Islands	35.2145	0
Comoros	880.05	0
Cook_Islands	16.0537	0
Costa_Rica	4812.98	0
Cuba	11111.9	0
Dominican_Republic	9526.36	0
Ecuador	14723.8	0
Fiji	867.964	0
French_Polynesia	238.593	0
Kiribati	56.3435	0
Guam	180.348	0
Haiti	9152.58	0
Jamaica	2766.7	0
Maldives	169.386	0
Mauritius	1212.53	0
Monaco	0	0
Montserrat	4.6823	0
Nauru	3.2792	0
New_Caledonia	251.116	0
Vanuatu	233.175	0
Niue	1.7616	0
Norfolk_Island	0.9467	0
Northern_Mariana_Islands	93.7245	0
Federated_State_of_Micronesia	126.074	0
Marshall_Islands	25.5952	0
Palau	15.4153	0
Panama	3222.19	0
Papua_New_Guinea	5930.15	0
Pitcairn	0.0597	0
East_Timor	628.888	0
Puerto_Rico	4014.39	0
Reunion	782.086	0
Saint_Helena	6.1975	0
Saint_Kitts_and_Nevis	30.4091	0
Anguilla	10.394	0
Seychelles	82.9053	0
Tokelau	1.0388	0
Tonga	91.5068	0
Turks_and_Caicos_Islands	18.8079	0
Tuvalu	8.2081	0
United_States_Virgin_Islands	105.421	0
Uruguay	3535.04	0
Wallis_and_Futuna	11.3877	0
Western_Samoa	144.541	0
Mayotte	242.183	0
Svalbard	2.1711	0
