# Supplementary material for: Implementing the US air quality standard for PM2.5 worldwide can prevent millions of premature deaths per year
Source: Environ Health. 2016 Aug 23;15(1):88. doi: 10.1186/s12940-016-0170-8 (PMC4994265; doi:10.1186/s12940-016-0170-8)
Supplement: Additional file 1: — Mortality calculations: Main cases and Sensitivity scenarios. (ZIP 56740 kb) [file 12940_2016_170_MOESM1_ESM.zip › additional file/dt_PM25_mortality_2010_limit_40_all_countriesR1.xlsx]

## Sheet: mortality_bc_2010_50RH_40_count
COUNTRY	POPULATION(TOTAL),1E3	TOTAL_MORTALITY	global PM25 mortality	population (1000)
China	1339386	1174203	2.9714e+06	6.75931e+06
India	1158766	567920
Pakistan	179511	98952.7
Bangladesh	164279	85521
Nigeria	146291	80849.1
Russia	136507	66992.8
United_States_of_America	307368	51754.1
Indonesia	234172	51383.2
Ukraine	44785.5	51214
Viet_Nam	87660.4	41000.2
Germany	80709.5	34411.6
Egypt	77892.5	31591.9
Turkey	74058.4	30923.7
Iran	80084.5	24592.1
Sudan	38576.3	23708.3
Japan	127076	23646.6
Myanmar	52853.3	21426.6
Italy	55391.4	19541.5
Thailand	68990.1	18526.4
Iraq	29578.4	18514.6
France	60089.4	17574.5
Korea,Dem.People,Rep.of	23246.7	16210
United_Kingdom	59740.7	15472.4
Congo,Democratic_Republic	69444.1	14789.7
Romania	21541.4	14613.2
Poland	37959	14561.3
Korea	49307.9	14268.9
Saudi_Arabia	27530.7	13837.9
Algeria	34674.5	13257.5
Morocco-includes_Western_Sahara	34814.1	13232
Niger	15491.2	12401.4
Uzbekistan	27512.3	11200.5
Ghana	23623.3	9313.75
Mali	15142.1	9192.2
Nepal	28711.7	8999.53
Burkina_Faso	15629.9	8781.44
Ethiopia	79617.8	8292.51
Cameroon	18051.6	8070.82
Belarus	9676.63	7729.17
Afghanistan	31139.7	7650.68
Yemen	27252.4	7624.8
Chad	10607.5	7213.84
Hungary	9253.39	7106.2
Syrian_Arab_Republic	20210.7	6932.16
Spain	38781.1	6541.71
Czech_Republic	9871.75	6487.65
Senegal	11394.9	6455.81
Taiwan	22784.5	6280.37
Ivory_Coast	19448.3	6088.02
Serbia_and_Montenegro	10485.9	5431.56
Netherlands	15882.8	4714.97
Bulgaria	7041.68	4688.93
Guinea	9821.89	4564.03
Uganda	32297.2	4512.51
Cambodia	16506.9	4411.76
Belgium	9921.01	4383.83
South_Africa	44926.2	4159.12
Turkmenistan	5553.9	4006.46
Greece	10342.8	3874.63
Republic_of_Moldova	4057.1	3752.01
Slovakia	5306.32	3663.23
Kazakhstan	15736.7	3638.32
Tunisia	10414.5	3539.56
Benin	8101.76	3461.3
Libyan_Arab_Jamahiriya	6369.87	3059.69
Azerbaijan	8096.4	3053.97
Austria	7727.9	3025.2
Canada	32756.5	2985.64
Mauritania	3544.15	2765.76
Sri_Lanka	20628.6	2735.52
Mexico	112002	2656.91
Angola	17656.3	2574.37
Hong_Kong	7104.85	2449.39
Togo	5615.26	2385.67
Sierra_Leone	6125.69	2253.74
Croatia	3558.7	2233.43
Lithuania	3539.12	2154.26
Jordan	6281.18	2111.46
Brazil	190678	2106.05
Bosnia-Herzegovina	4108.67	2026.56
Israel	6748.89	2020.67
Occupied_Palestinian_Territory	3805.31	2013.74
Malaysia	25880.3	1947.55
Kyrgyz-Republic	5356.73	1905.13
Central_African_Republic	4372.77	1886.37
Portugal	9943.15	1847.37
Philippines	88148	1709.86
United_Arab_Emirates	2999.07	1621.42
Denmark	5283.86	1613.99
Eritrea	5072.4	1493.65
Chile	16861.7	1429.01
Georgia	4814.89	1390.71
Tajikistan	6354.59	1390.42
Albania	3261.75	1358.18
Lebanon	3378.45	1325.11
Switzerland	6555.43	1304.45
Latvia	2208.23	1265.26
Lao_People_Democratic_Republic	6390.35	1207.6
Kenya	36570.3	1163.47
Zambia	12787.1	1135.99
Armenia	3650.38	1061.11
Rwanda	9087.86	1053.61
Oman	3399.84	1034.76
United_Rep._of_Tanzania	43461.4	1020.27
Liberia	4578.3	951.231
Malawi	13712.3	937.411
Sweden	8628.87	927.53
Burundi	8306.69	917.576
Australia	20932.5	840.585
Guinea-Bissau	1461.99	769.379
Gambia	1385.97	725.335
Mozambique	21451.1	720.437
Mongolia	2856.85	690.141
Slovenia	2078.93	685.059
Macedonia	1968.07	627.783
Ireland	4165.02	537.723
Argentina	41052.3	517.457
Estonia	1172.93	497.598
Congo	4195.24	493.834
Finland	5160.9	445.06
Qatar	630.051	353.87
Bhutan	2686.04	352.379
Venezuela	28336.3	346.512
Singapore	3743.1	342.436
Kuwait	2374.92	302.24
Bahrain	554.62	288.89
Madagascar	21060.2	280.622
Peru	29737.7	240.073
Cape_Verde	490.961	214.255
Paraguay	6835.08	209.81
Somalia	12971.2	167.166
Malta	367.151	164.463
Cyprus	827.975	142.452
Colombia	48954.6	130.941
Bolivia	10200	108.701
Luxembourg	453.406	105.638
Zimbabwe	14914.7	95.2877
Djibouti	642.406	90.5986
Norway	4537.61	86.9562
Namibia	2001.94	72.4676
Equatorial_Guinea	569.814	66.4317
Guatemala	14499.2	62.2362
El-Salvador	7222.6	56.0864
Macao	64.6549	55.1745
Gabon	1556.57	51.3589
Lesotho	2021.51	50.9581
Trinidad_and_Tobago	1262.92	36.0963
Swaziland	949.192	35.8681
Andorra	106.561	29.7727
Jersey	68.8715	23.4564
Guyana	751.739	14.6834
Suriname	409.416	12.9744
Guernsey	39.1198	12.8955
Isle_of_Man	74.3643	12.7258
French_Guiana	212.677	8.0228
Botswana	1605.65	7.4382
Liechtenstein	27.0938	6.8852
Martinique	379.406	6.6755
Honduras	7803.48	5.8354
Barbados	253.13	5.131
Sao_Tome_and_Principe	149.922	4.0726
Netherland_Antilles	180.641	3.5767
San_Marino	7.5045	3.0519
Aruba	120.261	2.435
Saint_Lucia	156.743	2.3697
Gibraltar	6.2138	1.801
Saint_Vincent	108.351	1.7211
Grenada	89.509	1.4647
Nicaragua	6332.7	0.8251
Faeroe_Islands	47.5954	0.5116
Brunei_Darussalam	346.916	0.4802
Commonwealth_of_Dominica	68.3354	0.4261
Guadeloupe	444.212	0.1837
Greenland	41.508	0.1205
Belize	264.363	0.0962
New_Zealand	3924.64	0.0269
Falkland_Islands	2.4973	0.0153
Saint_Pierre_and_Miquelon	4.6505	0.0015
Iceland	286.836	0.0002
American_Samoa	47.7849	0
Antigua_and_Barbuda	63.1896	0
Bahamas	278.247	0
Bermuda	47.9243	0
Solomon_Islands	513.042	0
British_Virgin_Islands	24.8089	0
Cayman_Islands	35.2145	0
Comoros	880.05	0
Cook_Islands	16.0537	0
Costa_Rica	4812.98	0
Cuba	11111.9	0
Dominican_Republic	9526.36	0
Ecuador	14723.8	0
Fiji	867.964	0
French_Polynesia	238.593	0
Kiribati	56.3435	0
Guam	180.348	0
Haiti	9152.58	0
Jamaica	2766.7	0
Maldives	169.386	0
Mauritius	1212.53	0
Monaco	0	0
Montserrat	4.6823	0
Nauru	3.2792	0
New_Caledonia	251.116	0
Vanuatu	233.175	0
Niue	1.7616	0
Norfolk_Island	0.9467	0
Northern_Mariana_Islands	93.7245	0
Federated_State_of_Micronesia	126.074	0
Marshall_Islands	25.5952	0
Palau	15.4153	0
Panama	3222.19	0
Papua_New_Guinea	5930.15	0
Pitcairn	0.0597	0
East_Timor	628.888	0
Puerto_Rico	4014.39	0
Reunion	782.086	0
Saint_Helena	6.1975	0
Saint_Kitts_and_Nevis	30.4091	0
Anguilla	10.394	0
Seychelles	82.9053	0
Tokelau	1.0388	0
Tonga	91.5068	0
Turks_and_Caicos_Islands	18.8079	0
Tuvalu	8.2081	0
United_States_Virgin_Islands	105.421	0
Uruguay	3535.04	0
Wallis_and_Futuna	11.3877	0
Western_Samoa	144.541	0
Mayotte	242.183	0
Svalbard	2.1711	0
