# Supplementary material for: Implementing the US air quality standard for PM2.5 worldwide can prevent millions of premature deaths per year
Source: Environ Health. 2016 Aug 23;15(1):88. doi: 10.1186/s12940-016-0170-8 (PMC4994265; doi:10.1186/s12940-016-0170-8)
Supplement: Additional file 1: — Mortality calculations: Main cases and Sensitivity scenarios. (ZIP 56740 kb) [file 12940_2016_170_MOESM1_ESM.zip › additional file/dt_PM25_mortality_2010_limit_8_all_countriesR1.xlsx]

## Sheet: mortality_bc_2010_50RH_8_countr
COUNTRY	POPULATION(TOTAL),1E3	TOTAL_MORTALITY	global PM25 mortality	population (1000)
China	1339386	194036	1.0476e+06	6.75931e+06
India	1158766	145378
Nigeria	146291	61024.1
Russia	136507	47457.5
Pakistan	179511	35963.2
United_States_of_America	307368	34376.1
Egypt	77892.5	31508.1
Ukraine	44785.5	28007.1
Sudan	38576.3	23222.4
Indonesia	234172	22182
Iran	80084.5	20182.7
Bangladesh	164279	19000.2
Iraq	29578.4	17898.1
Turkey	74058.4	13886.5
Germany	80709.5	13786.5
Saudi_Arabia	27530.7	13577.8
Congo,Democratic_Republic	69444.1	13116
Niger	15491.2	12401.4
Algeria	34674.5	10989.6
Japan	127076	10722.8
Morocco-includes_Western_Sahara	34814.1	10279.5
Mali	15142.1	8978.25
France	60089.4	8715.55
Burkina_Faso	15629.9	8580.12
United_Kingdom	59740.7	8406.71
Viet_Nam	87660.4	8223.13
Thailand	68990.1	8204.68
Ghana	23623.3	8038.76
Italy	55391.4	7915.01
Myanmar	52853.3	7864.7
Uzbekistan	27512.3	7353.26
Cameroon	18051.6	7223.02
Chad	10607.5	7186.2
Senegal	11394.9	6430.99
Yemen	27252.4	6100.37
Syrian_Arab_Republic	20210.7	5889.56
Romania	21541.4	5792.37
Ivory_Coast	19448.3	5360.73
Ethiopia	79617.8	5266.61
Poland	37959	5185.54
Afghanistan	31139.7	5135.99
Belarus	9676.63	4798.03
Guinea	9821.89	4277.93
Spain	38781.1	3878.08
Turkmenistan	5553.9	3785.11
Korea,Dem.People,Rep.of	23246.7	3600.04
Hungary	9253.39	2994.21
Libyan_Arab_Jamahiriya	6369.87	2952.25
Kazakhstan	15736.7	2943.05
Taiwan	22784.5	2928.49
Mauritania	3544.15	2765.76
Benin	8101.76	2727.79
Uganda	32297.2	2698.95
Nepal	28711.7	2681.54
Tunisia	10414.5	2445.6
South_Africa	44926.2	2382.15
Angola	17656.3	2371.55
Czech_Republic	9871.75	2337.42
Canada	32756.5	2160.63
Korea	49307.9	2131.3
Brazil	190678	2053.14
Sierra_Leone	6125.69	2044.18
Togo	5615.26	2016.68
Serbia_and_Montenegro	10485.9	1977.75
Mexico	112002	1927.46
Sri_Lanka	20628.6	1880.96
Central_African_Republic	4372.77	1838.85
Republic_of_Moldova	4057.1	1837.39
Azerbaijan	8096.4	1835.56
Cambodia	16506.9	1755.2
Jordan	6281.18	1733.82
Philippines	88148	1709.86
Greece	10342.8	1682.54
United_Arab_Emirates	2999.07	1580.74
Slovakia	5306.32	1542.94
Bulgaria	7041.68	1540.29
Occupied_Palestinian_Territory	3805.31	1522.04
Lithuania	3539.12	1511.64
Belgium	9921.01	1491.41
Israel	6748.89	1461.1
Malaysia	25880.3	1388.85
Netherlands	15882.8	1374.5
Austria	7727.9	1360
Kyrgyz-Republic	5356.73	1186.43
Eritrea	5072.4	1086.32
Georgia	4814.89	1084.41
Zambia	12787.1	1035.46
Latvia	2208.23	1025.12
Portugal	9943.15	998.044
Bosnia-Herzegovina	4108.67	980.938
Croatia	3558.7	959.282
Lebanon	3378.45	942.943
Oman	3399.84	939.493
Liberia	4578.3	819.351
United_Rep._of_Tanzania	43461.4	819.151
Chile	16861.7	811.267
Denmark	5283.86	781.176
Switzerland	6555.43	767.853
Tajikistan	6354.59	762.767
Sweden	8628.87	756.373
Australia	20932.5	754.768
Guinea-Bissau	1461.99	737.877
Kenya	36570.3	734.484
Armenia	3650.38	726.393
Malawi	13712.3	713.245
Gambia	1385.97	705.552
Albania	3261.75	614.651
Rwanda	9087.86	609.303
Hong_Kong	7104.85	577.796
Mozambique	21451.1	574.682
Burundi	8306.69	573.247
Lao_People_Democratic_Republic	6390.35	547.862
Mongolia	2856.85	535.377
Argentina	41052.3	499.726
Estonia	1172.93	497.597
Ireland	4165.02	475.524
Finland	5160.9	445.06
Congo	4195.24	360.359
Venezuela	28336.3	338.156
Qatar	630.051	329.808
Kuwait	2374.92	298.181
Bahrain	554.62	269.847
Singapore	3743.1	258.669
Madagascar	21060.2	253.069
Slovenia	2078.93	252.309
Macedonia	1968.07	237.378
Cape_Verde	490.961	213.639
Paraguay	6835.08	206.833
Peru	29737.7	201.203
Somalia	12971.2	138.858
Bhutan	2686.04	135.784
Colombia	48954.6	130.485
Malta	367.151	113.324
Bolivia	10200	104.029
Zimbabwe	14914.7	93.3012
Norway	4537.61	85.1463
Cyprus	827.975	69.448
Djibouti	642.406	68.4499
Namibia	2001.94	67.612
Guatemala	14499.2	62.2362
El-Salvador	7222.6	56.0864
Equatorial_Guinea	569.814	53.8274
Lesotho	2021.51	50.9432
Gabon	1556.57	47.5456
Luxembourg	453.406	37.3965
Trinidad_and_Tobago	1262.92	36.0963
Swaziland	949.192	35.1126
Andorra	106.561	16.5987
Guyana	751.739	14.6834
Suriname	409.416	12.9744
Isle_of_Man	74.3643	10.7794
Jersey	68.8715	10.7487
Macao	64.6549	8.9407
French_Guiana	212.677	8.0214
Botswana	1605.65	7.0337
Martinique	379.406	6.6755
Guernsey	39.1198	6.1054
Honduras	7803.48	5.8354
Barbados	253.13	5.131
Liechtenstein	27.0938	4.1415
Sao_Tome_and_Principe	149.922	3.8162
Netherland_Antilles	180.641	3.5767
Aruba	120.261	2.435
Saint_Lucia	156.743	2.3697
Saint_Vincent	108.351	1.7211
Grenada	89.509	1.4647
San_Marino	7.5045	1.2161
Gibraltar	6.2138	0.9541
Nicaragua	6332.7	0.8251
Faeroe_Islands	47.5954	0.5116
Brunei_Darussalam	346.916	0.4802
Commonwealth_of_Dominica	68.3354	0.4261
Guadeloupe	444.212	0.1837
Greenland	41.508	0.1205
Belize	264.363	0.0962
New_Zealand	3924.64	0.0269
Falkland_Islands	2.4973	0.0153
Saint_Pierre_and_Miquelon	4.6505	0.0015
Iceland	286.836	0.0002
American_Samoa	47.7849	0
Antigua_and_Barbuda	63.1896	0
Bahamas	278.247	0
Bermuda	47.9243	0
Solomon_Islands	513.042	0
British_Virgin_Islands	24.8089	0
Cayman_Islands	35.2145	0
Comoros	880.05	0
Cook_Islands	16.0537	0
Costa_Rica	4812.98	0
Cuba	11111.9	0
Dominican_Republic	9526.36	0
Ecuador	14723.8	0
Fiji	867.964	0
French_Polynesia	238.593	0
Kiribati	56.3435	0
Guam	180.348	0
Haiti	9152.58	0
Jamaica	2766.7	0
Maldives	169.386	0
Mauritius	1212.53	0
Monaco	0	0
Montserrat	4.6823	0
Nauru	3.2792	0
New_Caledonia	251.116	0
Vanuatu	233.175	0
Niue	1.7616	0
Norfolk_Island	0.9467	0
Northern_Mariana_Islands	93.7245	0
Federated_State_of_Micronesia	126.074	0
Marshall_Islands	25.5952	0
Palau	15.4153	0
Panama	3222.19	0
Papua_New_Guinea	5930.15	0
Pitcairn	0.0597	0
East_Timor	628.888	0
Puerto_Rico	4014.39	0
Reunion	782.086	0
Saint_Helena	6.1975	0
Saint_Kitts_and_Nevis	30.4091	0
Anguilla	10.394	0
Seychelles	82.9053	0
Tokelau	1.0388	0
Tonga	91.5068	0
Turks_and_Caicos_Islands	18.8079	0
Tuvalu	8.2081	0
United_States_Virgin_Islands	105.421	0
Uruguay	3535.04	0
Wallis_and_Futuna	11.3877	0
Western_Samoa	144.541	0
Mayotte	242.183	0
Svalbard	2.1711	0

## Sheet: summary
total mortality EU	total mortality US	total mortality global
