# Supplementary material for: Implementing the US air quality standard for PM2.5 worldwide can prevent millions of premature deaths per year
Source: Environ Health. 2016 Aug 23;15(1):88. doi: 10.1186/s12940-016-0170-8 (PMC4994265; doi:10.1186/s12940-016-0170-8)
Supplement: Additional file 1: — Mortality calculations: Main cases and Sensitivity scenarios. (ZIP 56740 kb) [file 12940_2016_170_MOESM1_ESM.zip › additional file/naturalPM25_mortality_all_countriesR1.xlsx]

## Sheet: mortality_bc_natural_50RH_1000_
COUNTRY	POPULATION(TOTAL),1E3	TOTAL_MORTALITY	global PM25 mortality	population (1000)
China	1339386	124948	691873	6.75931e+06
India	1158766	94321.9
Nigeria	146291	76231.8
Pakistan	179511	65104.2
Egypt	77892.5	32738.9
Sudan	38576.3	23802.8
Iran	80084.5	21524.3
Iraq	29578.4	18629.8
Saudi_Arabia	27530.7	13750.6
Niger	15491.2	12935.1
Congo,Democratic_Republic	69444.1	12782.1
Algeria	34674.5	11394.7
Morocco-includes_Western_Sahara	34814.1	11073.3
Mali	15142.1	9352.48
Burkina_Faso	15629.9	9152.43
Ghana	23623.3	8754.15
Indonesia	234172	8174.65
Cameroon	18051.6	7949
Uzbekistan	27512.3	7765.8
Chad	10607.5	7324.59
Yemen	27252.4	6730.17
Senegal	11394.9	6602.6
Turkey	74058.4	6530.78
Syrian_Arab_Republic	20210.7	6285.94
Afghanistan	31139.7	5987.71
Ivory_Coast	19448.3	5798.73
Guinea	9821.89	4489.7
Ethiopia	79617.8	3971.45
Turkmenistan	5553.9	3891.3
Benin	8101.76	3185.76
Myanmar	52853.3	3185.03
Libyan_Arab_Jamahiriya	6369.87	3004.6
Russia	136507	2919.39
Mauritania	3544.15	2783.07
Tunisia	10414.5	2774.28
Angola	17656.3	2311.34
Togo	5615.26	2226.09
Sierra_Leone	6125.69	2193.75
Kazakhstan	15736.7	2192.23
United_States_of_America	307368	1945.96
Central_African_Republic	4372.77	1862.1
Azerbaijan	8096.4	1829.07
Jordan	6281.18	1825.64
Uganda	32297.2	1755.46
Occupied_Palestinian_Territory	3805.31	1640.72
United_Arab_Emirates	2999.07	1620.3
Israel	6748.89	1604.61
Italy	55391.4	1476.48
Kyrgyz-Republic	5356.73	1326.22
Eritrea	5072.4	1324.87
Cambodia	16506.9	1291.03
Thailand	68990.1	1235.74
Greece	10342.8	1117.28
Lebanon	3378.45	1035.42
Oman	3399.84	989.059
Liberia	4578.3	926.69
Brazil	190678	904.29
Zambia	12787.1	862.744
Tajikistan	6354.59	783.984
Guinea-Bissau	1461.99	771.409
Gambia	1385.97	728.868
United_Rep._of_Tanzania	43461.4	547.455
Mongolia	2856.85	535.991
Spain	38781.1	489.583
Mozambique	21451.1	450.89
Argentina	41052.3	450.355
Bangladesh	164279	443.305
Malawi	13712.3	367.881
Congo	4195.24	347.985
Qatar	630.051	340.329
Kuwait	2374.92	305.969
Viet_Nam	87660.4	299.098
Nepal	28711.7	294.594
Bahrain	554.62	284.256
Armenia	3650.38	252.993
Cape_Verde	490.961	214.859
Ukraine	44785.5	214.074
Venezuela	28336.3	170.476
Albania	3261.75	165.652
Malaysia	25880.3	164.22
Georgia	4814.89	148.805
Lao_People_Democratic_Republic	6390.35	143.887
South_Africa	44926.2	137.057
Mexico	112002	122.456
Malta	367.151	117.659
Madagascar	21060.2	117.165
Korea,Dem.People,Rep.of	23246.7	116.631
Somalia	12971.2	107.016
Australia	20932.5	91.3586
Burundi	8306.69	87.5095
Cyprus	827.975	86.0858
Bolivia	10200	83.7654
Namibia	2001.94	63.4149
Djibouti	642.406	61.9558
Equatorial_Guinea	569.814	59.6854
Colombia	48954.6	57.9364
Singapore	3743.1	50.1632
Paraguay	6835.08	38.6978
Gabon	1556.57	35.8592
Trinidad_and_Tobago	1262.92	21.7216
Portugal	9943.15	20.3856
Guyana	751.739	14.6828
Suriname	409.416	12.9744
Chile	16861.7	12.4435
Zimbabwe	14914.7	12.0585
Macedonia	1968.07	9.8334
French_Guiana	212.677	8.0228
Bulgaria	7041.68	7.2995
Barbados	253.13	5.131
Kenya	36570.3	4.8004
Sao_Tome_and_Principe	149.922	3.9733
Korea	49307.9	3.9165
Martinique	379.406	3.8106
Netherland_Antilles	180.641	3.5767
France	60089.4	3.2198
Bosnia-Herzegovina	4108.67	2.7808
Aruba	120.261	2.435
Saint_Lucia	156.743	2.3697
Romania	21541.4	2.31
Rwanda	9087.86	1.8558
Ireland	4165.02	1.8143
Saint_Vincent	108.351	1.6767
Croatia	3558.7	1.5408
Canada	32756.5	1.4921
Serbia_and_Montenegro	10485.9	1.4042
Botswana	1605.65	1.2552
Grenada	89.509	1.2029
Peru	29737.7	1.0686
Guatemala	14499.2	0.9449
Gibraltar	6.2138	0.4914
Honduras	7803.48	0.4287
Nicaragua	6332.7	0.1093
Greenland	41.508	0.0558
Belize	264.363	0.0554
United_Kingdom	59740.7	0.0515
New_Zealand	3924.64	0.0269
Falkland_Islands	2.4973	0.0153
Commonwealth_of_Dominica	68.3354	0.0001
American_Samoa	47.7849	0
Andorra	106.561	0
Antigua_and_Barbuda	63.1896	0
Austria	7727.9	0
Bahamas	278.247	0
Belgium	9921.01	0
Bermuda	47.9243	0
Bhutan	2686.04	0
Solomon_Islands	513.042	0
British_Virgin_Islands	24.8089	0
Brunei_Darussalam	346.916	0
Belarus	9676.63	0
Cayman_Islands	35.2145	0
Sri_Lanka	20628.6	0
Comoros	880.05	0
Cook_Islands	16.0537	0
Costa_Rica	4812.98	0
Cuba	11111.9	0
Czech_Republic	9871.75	0
Denmark	5283.86	0
Dominican_Republic	9526.36	0
Ecuador	14723.8	0
El-Salvador	7222.6	0
Estonia	1172.93	0
Faeroe_Islands	47.5954	0
Fiji	867.964	0
Finland	5160.9	0
French_Polynesia	238.593	0
Germany	80709.5	0
Kiribati	56.3435	0
Guadeloupe	444.212	0
Guam	180.348	0
Haiti	9152.58	0
Hong_Kong	7104.85	0
Hungary	9253.39	0
Iceland	286.836	0
Jamaica	2766.7	0
Japan	127076	0
Lesotho	2021.51	0
Latvia	2208.23	0
Liechtenstein	27.0938	0
Lithuania	3539.12	0
Luxembourg	453.406	0
Macao	64.6549	0
Maldives	169.386	0
Mauritius	1212.53	0
Monaco	0	0
Republic_of_Moldova	4057.1	0
Montserrat	4.6823	0
Nauru	3.2792	0
Netherlands	15882.8	0
New_Caledonia	251.116	0
Vanuatu	233.175	0
Niue	1.7616	0
Norfolk_Island	0.9467	0
Norway	4537.61	0
Northern_Mariana_Islands	93.7245	0
Federated_State_of_Micronesia	126.074	0
Marshall_Islands	25.5952	0
Palau	15.4153	0
Panama	3222.19	0
Papua_New_Guinea	5930.15	0
Philippines	88148	0
Pitcairn	0.0597	0
Poland	37959	0
East_Timor	628.888	0
Puerto_Rico	4014.39	0
Reunion	782.086	0
Saint_Helena	6.1975	0
Saint_Kitts_and_Nevis	30.4091	0
Anguilla	10.394	0
Saint_Pierre_and_Miquelon	4.6505	0
San_Marino	7.5045	0
Seychelles	82.9053	0
Slovakia	5306.32	0
Slovenia	2078.93	0
Swaziland	949.192	0
Sweden	8628.87	0
Switzerland	6555.43	0
Tokelau	1.0388	0
Tonga	91.5068	0
Turks_and_Caicos_Islands	18.8079	0
Tuvalu	8.2081	0
United_States_Virgin_Islands	105.421	0
Uruguay	3535.04	0
Wallis_and_Futuna	11.3877	0
Western_Samoa	144.541	0
Guernsey	39.1198	0
Isle_of_Man	74.3643	0
Jersey	68.8715	0
Mayotte	242.183	0
Taiwan	22784.5	0
Svalbard	2.1711	0

## Sheet: EU
COUNTRY	POPULATION(TOTAL),1E3	TOTAL_MORTALITY	EU PM25 mortality	population (1000)
Italy	55391.4	1476.48	3323.71	476948
Greece	10342.8	1117.28
Spain	38781.1	489.583
Malta	367.151	117.659
Cyprus	827.975	86.0858
Portugal	9943.15	20.3856
Bulgaria	7041.68	7.2995
France	60089.4	3.2198
Romania	21541.4	2.31
Ireland	4165.02	1.8143
Croatia	3558.7	1.5408
United_Kingdom	59740.7	0.0515
Austria	7727.9	0
Belgium	9921.01	0
Czech_Republic	9871.75	0
Denmark	5283.86	0
Estonia	1172.93	0
Finland	5160.9	0
Germany	80709.5	0
Hungary	9253.39	0
Latvia	2208.23	0
Lithuania	3539.12	0
Luxembourg	453.406	0
Netherlands	15882.8	0
Poland	37959	0
Slovakia	5306.32	0
Slovenia	2078.93	0
Sweden	8628.87	0

## Sheet: summary
total mortality EU	total mortality US	total mortality global
3323.71	1945.96	691873
