# Supplementary material for: Implementing the US air quality standard for PM2.5 worldwide can prevent millions of premature deaths per year
Source: Environ Health. 2016 Aug 23;15(1):88. doi: 10.1186/s12940-016-0170-8 (PMC4994265; doi:10.1186/s12940-016-0170-8)
Supplement: Additional file 1: — Mortality calculations: Main cases and Sensitivity scenarios. (ZIP 56740 kb) [file 12940_2016_170_MOESM1_ESM.zip › additional file/PM25_mortality_2010_limit_10_all_countriesR1.xlsx]

## Sheet: mortality_bc_2010_50RH_10_count
COUNTRY	POPULATION(TOTAL),1E3	TOTAL_MORTALITY	global PM25 mortality	population (1000)
China	1339386	321420	1.4536e+06	6.75931e+06
India	1158766	233432
Nigeria	146291	76231.8
Pakistan	179511	66245.5
Russia	136507	60264.2
United_States_of_America	307368	44334.8
Ukraine	44785.5	38837.6
Egypt	77892.5	32738.9
Bangladesh	164279	28769.7
Indonesia	234172	28112.5
Sudan	38576.3	23803.3
Iran	80084.5	21714.6
Turkey	74058.4	20036.1
Germany	80709.5	19983.3
Iraq	29578.4	18629.8
Japan	127076	16563.7
Saudi_Arabia	27530.7	13750.6
Congo,Democratic_Republic	69444.1	13433.4
Viet_Nam	87660.4	13279.3
Niger	15491.2	12935.1
France	60089.4	12664.1
United_Kingdom	59740.7	12164.8
Italy	55391.4	11808.9
Thailand	68990.1	11660.7
Algeria	34674.5	11398
Morocco-includes_Western_Sahara	34814.1	11368.3
Myanmar	52853.3	10965.9
Mali	15142.1	9352.48
Burkina_Faso	15629.9	9152.43
Romania	21541.4	8777.51
Ghana	23623.3	8754.15
Uzbekistan	27512.3	8532.25
Cameroon	18051.6	7949.05
Poland	37959	7806.62
Chad	10607.5	7324.59
Ethiopia	79617.8	7003.85
Yemen	27252.4	6777.27
Belarus	9676.63	6770.9
Senegal	11394.9	6602.6
Afghanistan	31139.7	6508.15
Syrian_Arab_Republic	20210.7	6285.94
Ivory_Coast	19448.3	5798.73
Spain	38781.1	5574.25
Korea,Dem.People,Rep.of	23246.7	5453.52
Taiwan	22784.5	4506.72
Guinea	9821.89	4489.7
Hungary	9253.39	4242.79
Nepal	28711.7	3893.91
Turkmenistan	5553.9	3891.3
Korea	49307.9	3554.5
Uganda	32297.2	3422.82
Czech_Republic	9871.75	3345.93
Kazakhstan	15736.7	3270.49
Benin	8101.76	3185.76
Serbia_and_Montenegro	10485.9	3138.59
South_Africa	44926.2	3127.31
Libyan_Arab_Jamahiriya	6369.87	3004.6
Tunisia	10414.5	2817.18
Mauritania	3544.15	2783.07
Canada	32756.5	2716.76
Republic_of_Moldova	4057.1	2634.03
Mexico	112002	2591.88
Bulgaria	7041.68	2497.15
Azerbaijan	8096.4	2423.59
Greece	10342.8	2404.53
Sri_Lanka	20628.6	2390.24
Angola	17656.3	2353.87
Cambodia	16506.9	2248.65
Togo	5615.26	2226.09
Belgium	9921.01	2207.62
Sierra_Leone	6125.69	2193.75
Slovakia	5306.32	2156.44
Netherlands	15882.8	2135.88
Lithuania	3539.12	2088.76
Brazil	190678	2074.76
Austria	7727.9	1921.51
Central_African_Republic	4372.77	1862.1
Malaysia	25880.3	1855.71
Jordan	6281.18	1825.64
Philippines	88148	1709.86
Occupied_Palestinian_Territory	3805.31	1640.72
United_Arab_Emirates	2999.07	1620.3
Israel	6748.89	1604.61
Portugal	9943.15	1595.05
Kyrgyz-Republic	5356.73	1557.22
Bosnia-Herzegovina	4108.67	1445.51
Croatia	3558.7	1417.67
Georgia	4814.89	1388.84
Eritrea	5072.4	1325.34
Latvia	2208.23	1265.26
Denmark	5283.86	1141.8
Chile	16861.7	1131.51
Tajikistan	6354.59	1123.67
Kenya	36570.3	1120.88
Switzerland	6555.43	1090.34
Zambia	12787.1	1080.35
Armenia	3650.38	1045.7
Lebanon	3378.45	1035.42
Oman	3399.84	989.059
Rwanda	9087.86	938.568
Liberia	4578.3	926.69
United_Rep._of_Tanzania	43461.4	916.345
Albania	3261.75	905.77
Hong_Kong	7104.85	878.601
Burundi	8306.69	856.847
Australia	20932.5	839.85
Sweden	8628.87	837.445
Malawi	13712.3	822.523
Guinea-Bissau	1461.99	771.409
Lao_People_Democratic_Republic	6390.35	766.121
Gambia	1385.97	728.868
Mozambique	21451.1	657.054
Mongolia	2856.85	621.996
Ireland	4165.02	537.694
Argentina	41052.3	515.441
Estonia	1172.93	497.598
Finland	5160.9	445.06
Macedonia	1968.07	399.767
Slovenia	2078.93	388.018
Congo	4195.24	363.385
Venezuela	28336.3	342.741
Qatar	630.051	340.329
Singapore	3743.1	310.81
Kuwait	2374.92	305.969
Bahrain	554.62	284.256
Madagascar	21060.2	259.602
Cape_Verde	490.961	214.859
Peru	29737.7	211.21
Paraguay	6835.08	209.81
Bhutan	2686.04	187.154
Somalia	12971.2	156.795
Colombia	48954.6	130.62
Malta	367.151	117.659
Bolivia	10200	104.837
Cyprus	827.975	100.594
Zimbabwe	14914.7	94.7251
Djibouti	642.406	89.1701
Norway	4537.61	86.9562
Namibia	2001.94	71.6525
Equatorial_Guinea	569.814	63.1451
Guatemala	14499.2	62.2362
Luxembourg	453.406	58.4602
El-Salvador	7222.6	56.0864
Lesotho	2021.51	50.9581
Gabon	1556.57	49.9683
Trinidad_and_Tobago	1262.92	36.0963
Swaziland	949.192	35.8681
Andorra	106.561	24.5698
Jersey	68.8715	15.9105
Macao	64.6549	15.1183
Guyana	751.739	14.6834
Suriname	409.416	12.9744
Isle_of_Man	74.3643	12.0511
Guernsey	39.1198	9.0373
French_Guiana	212.677	8.0228
Botswana	1605.65	7.3956
Martinique	379.406	6.6755
Liechtenstein	27.0938	5.9474
Honduras	7803.48	5.8354
Barbados	253.13	5.131
Sao_Tome_and_Principe	149.922	3.9733
Netherland_Antilles	180.641	3.5767
Aruba	120.261	2.435
Saint_Lucia	156.743	2.3697
San_Marino	7.5045	1.8001
Saint_Vincent	108.351	1.7211
Grenada	89.509	1.4647
Gibraltar	6.2138	1.4101
Nicaragua	6332.7	0.8251
Faeroe_Islands	47.5954	0.5116
Brunei_Darussalam	346.916	0.4802
Commonwealth_of_Dominica	68.3354	0.4261
Guadeloupe	444.212	0.1837
Greenland	41.508	0.1205
Belize	264.363	0.0962
New_Zealand	3924.64	0.0269
Falkland_Islands	2.4973	0.0153
Saint_Pierre_and_Miquelon	4.6505	0.0015
Iceland	286.836	0.0002
American_Samoa	47.7849	0
Antigua_and_Barbuda	63.1896	0
Bahamas	278.247	0
Bermuda	47.9243	0
Solomon_Islands	513.042	0
British_Virgin_Islands	24.8089	0
Cayman_Islands	35.2145	0
Comoros	880.05	0
Cook_Islands	16.0537	0
Costa_Rica	4812.98	0
Cuba	11111.9	0
Dominican_Republic	9526.36	0
Ecuador	14723.8	0
Fiji	867.964	0
French_Polynesia	238.593	0
Kiribati	56.3435	0
Guam	180.348	0
Haiti	9152.58	0
Jamaica	2766.7	0
Maldives	169.386	0
Mauritius	1212.53	0
Monaco	0	0
Montserrat	4.6823	0
Nauru	3.2792	0
New_Caledonia	251.116	0
Vanuatu	233.175	0
Niue	1.7616	0
Norfolk_Island	0.9467	0
Northern_Mariana_Islands	93.7245	0
Federated_State_of_Micronesia	126.074	0
Marshall_Islands	25.5952	0
Palau	15.4153	0
Panama	3222.19	0
Papua_New_Guinea	5930.15	0
Pitcairn	0.0597	0
East_Timor	628.888	0
Puerto_Rico	4014.39	0
Reunion	782.086	0
Saint_Helena	6.1975	0
Saint_Kitts_and_Nevis	30.4091	0
Anguilla	10.394	0
Seychelles	82.9053	0
Tokelau	1.0388	0
Tonga	91.5068	0
Turks_and_Caicos_Islands	18.8079	0
Tuvalu	8.2081	0
United_States_Virgin_Islands	105.421	0
Uruguay	3535.04	0
Wallis_and_Futuna	11.3877	0
Western_Samoa	144.541	0
Mayotte	242.183	0
Svalbard	2.1711	0

## Sheet: EU
COUNTRY	POPULATION(TOTAL),1E3	TOTAL_MORTALITY	EU PM25 mortality	population (1000)
Germany	80709.5	19983.3	110182	476948
France	60089.4	12664.1
United_Kingdom	59740.7	12164.8
Italy	55391.4	11808.9
Romania	21541.4	8777.51
Poland	37959	7806.62
Spain	38781.1	5574.25
Hungary	9253.39	4242.79
Czech_Republic	9871.75	3345.93
Bulgaria	7041.68	2497.15
Greece	10342.8	2404.53
Belgium	9921.01	2207.62
Slovakia	5306.32	2156.44
Netherlands	15882.8	2135.88
Lithuania	3539.12	2088.76
Austria	7727.9	1921.51
Portugal	9943.15	1595.05
Croatia	3558.7	1417.67
Latvia	2208.23	1265.26
Denmark	5283.86	1141.8
Sweden	8628.87	837.445
Ireland	4165.02	537.694
Estonia	1172.93	497.598
Finland	5160.9	445.06
Slovenia	2078.93	388.018
Malta	367.151	117.659
Cyprus	827.975	100.594
Luxembourg	453.406	58.4602

## Sheet: summary
total mortality EU	total mortality US	total mortality global
110182	44334.8	1.4536e+06
