# Supplementary material for: Implementing the US air quality standard for PM2.5 worldwide can prevent millions of premature deaths per year
Source: Environ Health. 2016 Aug 23;15(1):88. doi: 10.1186/s12940-016-0170-8 (PMC4994265; doi:10.1186/s12940-016-0170-8)
Supplement: Additional file 1: — Mortality calculations: Main cases and Sensitivity scenarios. (ZIP 56740 kb) [file 12940_2016_170_MOESM1_ESM.zip › additional file/PM25_mortality_2010_limit_20_all_countriesR1.xlsx]

## Sheet: mortality_bc_2010_50RH_20_count
COUNTRY	POPULATION(TOTAL),1E3	TOTAL_MORTALITY	global PM25 mortality	population (1000)
China	1339386	742265	2.3382e+06	6.75931e+06
India	1158766	445893
Pakistan	179511	76413.9
Nigeria	146291	76233.7
Russia	136507	66962.2
Bangladesh	164279	64902.1
United_States_of_America	307368	51752.6
Ukraine	44785.5	51214
Indonesia	234172	45592.5
Germany	80709.5	34411.6
Egypt	77892.5	32738.9
Viet_Nam	87660.4	30726.4
Turkey	74058.4	30647.6
Iran	80084.5	23922
Sudan	38576.3	23815
Japan	127076	23646.4
Myanmar	52853.3	20754
Italy	55391.4	19541.5
Iraq	29578.4	18760.9
Thailand	68990.1	18526.4
France	60089.4	17574.5
United_Kingdom	59740.7	15472.4
Romania	21541.4	14613.2
Congo,Democratic_Republic	69444.1	14529.7
Poland	37959	14479.6
Saudi_Arabia	27530.7	13753.8
Morocco-includes_Western_Sahara	34814.1	12981.1
Niger	15491.2	12935.1
Algeria	34674.5	12804.3
Korea,Dem.People,Rep.of	23246.7	12111.3
Uzbekistan	27512.3	10899.2
Korea	49307.9	9517.49
Mali	15142.1	9352.48
Burkina_Faso	15629.9	9152.43
Ghana	23623.3	8803.66
Ethiopia	79617.8	8194.06
Cameroon	18051.6	8011.47
Belarus	9676.63	7729.17
Afghanistan	31139.7	7637.35
Nepal	28711.7	7464.46
Chad	10607.5	7324.59
Yemen	27252.4	7250.64
Hungary	9253.39	7106.2
Senegal	11394.9	6602.6
Spain	38781.1	6539.78
Czech_Republic	9871.75	6480.11
Syrian_Arab_Republic	20210.7	6439.41
Taiwan	22784.5	6280.37
Ivory_Coast	19448.3	5963.65
Serbia_and_Montenegro	10485.9	5431.56
Netherlands	15882.8	4714.97
Bulgaria	7041.68	4688.93
Guinea	9821.89	4489.7
Uganda	32297.2	4474.38
Belgium	9921.01	4383.83
Cambodia	16506.9	4331.06
South_Africa	44926.2	4157.84
Turkmenistan	5553.9	3900.97
Greece	10342.8	3874.63
Republic_of_Moldova	4057.1	3752.01
Slovakia	5306.32	3656.3
Kazakhstan	15736.7	3517.47
Tunisia	10414.5	3466.73
Benin	8101.76	3190.21
Azerbaijan	8096.4	3053.97
Austria	7727.9	3025.2
Libyan_Arab_Jamahiriya	6369.87	3004.6
Canada	32756.5	2985.64
Mauritania	3544.15	2783.07
Sri_Lanka	20628.6	2735.52
Mexico	112002	2656.91
Angola	17656.3	2516.7
Croatia	3558.7	2233.43
Togo	5615.26	2226.09
Sierra_Leone	6125.69	2193.75
Lithuania	3539.12	2154.26
Brazil	190678	2104.16
Bosnia-Herzegovina	4108.67	2026.56
Malaysia	25880.3	1933.66
Hong_Kong	7104.85	1901.69
Kyrgyz-Republic	5356.73	1896.67
Central_African_Republic	4372.77	1862.2
Portugal	9943.15	1847.37
Jordan	6281.18	1825.64
Philippines	88148	1709.86
Occupied_Palestinian_Territory	3805.31	1640.78
Israel	6748.89	1626.6
United_Arab_Emirates	2999.07	1620.3
Denmark	5283.86	1613.99
Eritrea	5072.4	1461.36
Chile	16861.7	1429.01
Georgia	4814.89	1390.71
Tajikistan	6354.59	1390.42
Albania	3261.75	1358.18
Switzerland	6555.43	1304.45
Latvia	2208.23	1265.26
Lao_People_Democratic_Republic	6390.35	1199.56
Kenya	36570.3	1163.47
Zambia	12787.1	1130.52
Lebanon	3378.45	1114.23
Armenia	3650.38	1061.11
Rwanda	9087.86	1053.61
United_Rep._of_Tanzania	43461.4	1020.27
Oman	3399.84	1000.18
Liberia	4578.3	944.851
Malawi	13712.3	937.411
Sweden	8628.87	927.53
Burundi	8306.69	917.576
Australia	20932.5	840.537
Guinea-Bissau	1461.99	771.409
Gambia	1385.97	728.868
Mozambique	21451.1	720.437
Mongolia	2856.85	686.333
Slovenia	2078.93	685.059
Macedonia	1968.07	627.783
Ireland	4165.02	537.723
Argentina	41052.3	518.375
Estonia	1172.93	497.598
Congo	4195.24	493.764
Finland	5160.9	445.06
Bhutan	2686.04	346.685
Venezuela	28336.3	346.512
Singapore	3743.1	342.436
Qatar	630.051	340.329
Kuwait	2374.92	305.969
Bahrain	554.62	284.256
Madagascar	21060.2	280.622
Peru	29737.7	240.073
Cape_Verde	490.961	214.859
Paraguay	6835.08	209.81
Somalia	12971.2	167.166
Malta	367.151	164.463
Cyprus	827.975	142.452
Colombia	48954.6	130.941
Bolivia	10200	108.701
Luxembourg	453.406	105.638
Zimbabwe	14914.7	95.2877
Djibouti	642.406	90.5986
Norway	4537.61	86.9562
Namibia	2001.94	72.3569
Equatorial_Guinea	569.814	66.4317
Guatemala	14499.2	62.2362
El-Salvador	7222.6	56.0864
Gabon	1556.57	51.3589
Lesotho	2021.51	50.9581
Macao	64.6549	40.6009
Trinidad_and_Tobago	1262.92	36.0963
Swaziland	949.192	35.8681
Andorra	106.561	29.7727
Jersey	68.8715	23.4564
Guyana	751.739	14.6834
Suriname	409.416	12.9744
Guernsey	39.1198	12.8955
Isle_of_Man	74.3643	12.7258
French_Guiana	212.677	8.0228
Botswana	1605.65	7.4382
Liechtenstein	27.0938	6.8852
Martinique	379.406	6.6755
Honduras	7803.48	5.8354
Barbados	253.13	5.131
Sao_Tome_and_Principe	149.922	4.0726
Netherland_Antilles	180.641	3.5767
San_Marino	7.5045	3.0519
Aruba	120.261	2.435
Saint_Lucia	156.743	2.3697
Gibraltar	6.2138	1.801
Saint_Vincent	108.351	1.7211
Grenada	89.509	1.4647
Nicaragua	6332.7	0.8251
Faeroe_Islands	47.5954	0.5116
Brunei_Darussalam	346.916	0.4802
Commonwealth_of_Dominica	68.3354	0.4261
Guadeloupe	444.212	0.1837
Greenland	41.508	0.1205
Belize	264.363	0.0962
New_Zealand	3924.64	0.0269
Falkland_Islands	2.4973	0.0153
Saint_Pierre_and_Miquelon	4.6505	0.0015
Iceland	286.836	0.0002
American_Samoa	47.7849	0
Antigua_and_Barbuda	63.1896	0
Bahamas	278.247	0
Bermuda	47.9243	0
Solomon_Islands	513.042	0
British_Virgin_Islands	24.8089	0
Cayman_Islands	35.2145	0
Comoros	880.05	0
Cook_Islands	16.0537	0
Costa_Rica	4812.98	0
Cuba	11111.9	0
Dominican_Republic	9526.36	0
Ecuador	14723.8	0
Fiji	867.964	0
French_Polynesia	238.593	0
Kiribati	56.3435	0
Guam	180.348	0
Haiti	9152.58	0
Jamaica	2766.7	0
Maldives	169.386	0
Mauritius	1212.53	0
Monaco	0	0
Montserrat	4.6823	0
Nauru	3.2792	0
New_Caledonia	251.116	0
Vanuatu	233.175	0
Niue	1.7616	0
Norfolk_Island	0.9467	0
Northern_Mariana_Islands	93.7245	0
Federated_State_of_Micronesia	126.074	0
Marshall_Islands	25.5952	0
Palau	15.4153	0
Panama	3222.19	0
Papua_New_Guinea	5930.15	0
Pitcairn	0.0597	0
East_Timor	628.888	0
Puerto_Rico	4014.39	0
Reunion	782.086	0
Saint_Helena	6.1975	0
Saint_Kitts_and_Nevis	30.4091	0
Anguilla	10.394	0
Seychelles	82.9053	0
Tokelau	1.0388	0
Tonga	91.5068	0
Turks_and_Caicos_Islands	18.8079	0
Tuvalu	8.2081	0
United_States_Virgin_Islands	105.421	0
Uruguay	3535.04	0
Wallis_and_Futuna	11.3877	0
Western_Samoa	144.541	0
Mayotte	242.183	0
Svalbard	2.1711	0

## Sheet: EU
COUNTRY	POPULATION(TOTAL),1E3	TOTAL_MORTALITY	EU PM25 mortality	population (1000)
Germany	80709.5	34411.6	173183	476948
Italy	55391.4	19541.5
France	60089.4	17574.5
United_Kingdom	59740.7	15472.4
Romania	21541.4	14613.2
Poland	37959	14479.6
Hungary	9253.39	7106.2
Spain	38781.1	6539.78
Czech_Republic	9871.75	6480.11
Netherlands	15882.8	4714.97
Bulgaria	7041.68	4688.93
Belgium	9921.01	4383.83
Greece	10342.8	3874.63
Slovakia	5306.32	3656.3
Austria	7727.9	3025.2
Croatia	3558.7	2233.43
Lithuania	3539.12	2154.26
Portugal	9943.15	1847.37
Denmark	5283.86	1613.99
Latvia	2208.23	1265.26
Sweden	8628.87	927.53
Slovenia	2078.93	685.059
Ireland	4165.02	537.723
Estonia	1172.93	497.598
Finland	5160.9	445.06
Malta	367.151	164.463
Cyprus	827.975	142.452
Luxembourg	453.406	105.638

## Sheet: summary
total mortality EU	total mortality US	total mortality global
173183	51752.6	2.3382e+06

## Sheet: Sheet1
COUNTRY
Afghanistan
Albania
Algeria
American_Samoa
Andorra
Angola
Antigua_and_Barbuda
Azerbaijan
Argentina
Australia
Austria
Bahamas
Bahrain
Bangladesh
Armenia
Barbados
Belgium
Bermuda
Bhutan
Bolivia
Bosnia-Herzegovina
Botswana
Brazil
Belize
Solomon_Islands
British_Virgin_Islands
Brunei_Darussalam
Bulgaria
Myanmar
Burundi
Belarus
Cambodia
Cameroon
Canada
Cape_Verde
Cayman_Islands
Central_African_Republic
Sri_Lanka
Chad
Chile
China
Colombia
Comoros
Congo
Congo,Democratic_Republic
Cook_Islands
Costa_Rica
Croatia
Cuba
Cyprus
Czech_Republic
Benin
Denmark
Commonwealth_of_Dominica
Dominican_Republic
Ecuador
El-Salvador
Equatorial_Guinea
Ethiopia
Eritrea
Estonia
Faeroe_Islands
Falkland_Islands
Fiji
Finland
France
French_Guiana
French_Polynesia
Djibouti
Gabon
Georgia
Gambia
Germany
Ghana
Gibraltar
Kiribati
Greece
Greenland
Grenada
Guadeloupe
Guam
Guatemala
Guinea
Guyana
Haiti
Honduras
Hong_Kong
Hungary
Iceland
India
Indonesia
Iran
Iraq
Ireland
Israel
Italy
Ivory_Coast
Jamaica
Japan
Jordan
Kenya
Korea,Dem.People,Rep.of
Korea
Kuwait
Kyrgyz-Republic
Lao_People_Democratic_Republic
Lebanon
Lesotho
Latvia
Liberia
Libyan_Arab_Jamahiriya
Liechtenstein
Lithuania
Luxembourg
Macao
Madagascar
Malawi
Malaysia
Maldives
Mali
Malta
Martinique
Mauritania
Mauritius
Mexico
Monaco
Mongolia
Republic_of_Moldova
Montserrat
Morocco-includes_Western_Sahara
Mozambique
Oman
Namibia
Nauru
Nepal
Netherlands
Netherland_Antilles
Aruba
New_Caledonia
Vanuatu
New_Zealand
Nicaragua
Niger
Nigeria
Niue
Norfolk_Island
Norway
Northern_Mariana_Islands
Federated_State_of_Micronesia
Marshall_Islands
Palau
Pakistan
Panama
Papua_New_Guinea
Paraguay
Peru
Philippines
Pitcairn
Poland
Portugal
Guinea-Bissau
East_Timor
Puerto_Rico
Qatar
Reunion
Romania
Russia
Rwanda
Saint_Helena
Saint_Kitts_and_Nevis
Anguilla
Saint_Lucia
Saint_Pierre_and_Miquelon
Saint_Vincent
San_Marino
Sao_Tome_and_Principe
Saudi_Arabia
Senegal
Seychelles
Sierra_Leone
Singapore
Slovakia
Viet_Nam
Slovenia
Somalia
South_Africa
Zimbabwe
Spain
Sudan
Suriname
Swaziland
Sweden
Switzerland
Syrian_Arab_Republic
Tajikistan
Thailand
Togo
Tokelau
Tonga
Trinidad_and_Tobago
United_Arab_Emirates
Tunisia
Turkey
Turkmenistan
Turks_and_Caicos_Islands
Tuvalu
Uganda
Ukraine
Macedonia
Egypt
United_Kingdom
United_Rep._of_Tanzania
United_States_of_America
United_States_Virgin_Islands
Burkina_Faso
Uruguay
Uzbekistan
Venezuela
Wallis_and_Futuna
Western_Samoa
Yemen
Serbia_and_Montenegro
Zambia
Guernsey
Isle_of_Man
Jersey
Kazakhstan
Mayotte
Occupied_Palestinian_Territory
Taiwan
Svalbard
