# Supplementary material for: Implementing the US air quality standard for PM2.5 worldwide can prevent millions of premature deaths per year
Source: Environ Health. 2016 Aug 23;15(1):88. doi: 10.1186/s12940-016-0170-8 (PMC4994265; doi:10.1186/s12940-016-0170-8)
Supplement: Additional file 1: — Mortality calculations: Main cases and Sensitivity scenarios. (ZIP 56740 kb) [file 12940_2016_170_MOESM1_ESM.zip › additional file/PM25_mortality_2010_limit_8_all_countriesR1.xlsx]

## Sheet: mortality_bc_2010_50RH_8_countr
COUNTRY	POPULATION(TOTAL),1E3	TOTAL_MORTALITY	global PM25 mortality	population (1000)
China	1339386	232022	1.17765e+06	6.75931e+06
India	1158766	177341
Nigeria	146291	76231.8
Pakistan	179511	65516.2
Russia	136507	47268.8
United_States_of_America	307368	34444.6
Egypt	77892.5	32738.9
Ukraine	44785.5	28007.1
Sudan	38576.3	23802.8
Indonesia	234172	21904.8
Iran	80084.5	21535.8
Bangladesh	164279	19000.1
Iraq	29578.4	18629.8
Turkey	74058.4	14665.8
Germany	80709.5	13786.5
Saudi_Arabia	27530.7	13750.6
Congo,Democratic_Republic	69444.1	13162.7
Niger	15491.2	12935.1
Algeria	34674.5	11394.7
Morocco-includes_Western_Sahara	34814.1	11102.3
Japan	127076	10722.8
Mali	15142.1	9352.48
Burkina_Faso	15629.9	9152.43
Ghana	23623.3	8754.15
France	60089.4	8715.55
United_Kingdom	59740.7	8406.71
Viet_Nam	87660.4	8219.58
Thailand	68990.1	8024.2
Italy	55391.4	7998.57
Cameroon	18051.6	7949
Uzbekistan	27512.3	7873.6
Myanmar	52853.3	7678.94
Chad	10607.5	7324.59
Yemen	27252.4	6733.91
Senegal	11394.9	6602.6
Syrian_Arab_Republic	20210.7	6285.94
Afghanistan	31139.7	6051.33
Ethiopia	79617.8	5978.68
Ivory_Coast	19448.3	5798.73
Romania	21541.4	5792.37
Poland	37959	5185.54
Belarus	9676.63	4798.03
Guinea	9821.89	4489.7
Spain	38781.1	3906.65
Turkmenistan	5553.9	3891.3
Korea,Dem.People,Rep.of	23246.7	3600.04
Benin	8101.76	3185.76
Kazakhstan	15736.7	3020.84
Libyan_Arab_Jamahiriya	6369.87	3004.6
Hungary	9253.39	2994.21
Taiwan	22784.5	2928.49
Mauritania	3544.15	2783.07
Tunisia	10414.5	2774.28
Uganda	32297.2	2750.66
Nepal	28711.7	2681.54
South_Africa	44926.2	2391.36
Czech_Republic	9871.75	2337.42
Angola	17656.3	2332.01
Togo	5615.26	2226.09
Sierra_Leone	6125.69	2193.75
Canada	32756.5	2160.41
Korea	49307.9	2131.3
Brazil	190678	2045.64
Azerbaijan	8096.4	2043.28
Serbia_and_Montenegro	10485.9	1977.75
Mexico	112002	1931.77
Sri_Lanka	20628.6	1880.96
Central_African_Republic	4372.77	1862.1
Republic_of_Moldova	4057.1	1837.39
Jordan	6281.18	1825.64
Philippines	88148	1709.86
Greece	10342.8	1696.51
Cambodia	16506.9	1666.62
Occupied_Palestinian_Territory	3805.31	1640.72
United_Arab_Emirates	2999.07	1620.3
Israel	6748.89	1604.61
Slovakia	5306.32	1542.94
Bulgaria	7041.68	1540.29
Lithuania	3539.12	1511.64
Belgium	9921.01	1491.41
Malaysia	25880.3	1388.73
Netherlands	15882.8	1374.5
Kyrgyz-Republic	5356.73	1372.15
Austria	7727.9	1360
Eritrea	5072.4	1324.87
Georgia	4814.89	1084.41
Lebanon	3378.45	1035.42
Latvia	2208.23	1025.12
Zambia	12787.1	1019.85
Portugal	9943.15	998.044
Oman	3399.84	989.059
Bosnia-Herzegovina	4108.67	980.938
Croatia	3558.7	959.282
Liberia	4578.3	926.69
Tajikistan	6354.59	848.239
United_Rep._of_Tanzania	43461.4	817.878
Chile	16861.7	811.621
Denmark	5283.86	781.176
Guinea-Bissau	1461.99	771.409
Switzerland	6555.43	767.853
Sweden	8628.87	756.373
Australia	20932.5	755.025
Kenya	36570.3	734.603
Gambia	1385.97	728.868
Armenia	3650.38	726.393
Malawi	13712.3	713.245
Albania	3261.75	614.651
Rwanda	9087.86	609.303
Hong_Kong	7104.85	577.796
Mozambique	21451.1	574.572
Burundi	8306.69	573.247
Mongolia	2856.85	563.976
Argentina	41052.3	513.863
Estonia	1172.93	497.597
Lao_People_Democratic_Republic	6390.35	483.726
Ireland	4165.02	475.524
Finland	5160.9	445.06
Congo	4195.24	359.74
Qatar	630.051	340.329
Venezuela	28336.3	336.581
Kuwait	2374.92	305.969
Bahrain	554.62	284.256
Singapore	3743.1	258.669
Madagascar	21060.2	253.069
Slovenia	2078.93	252.309
Macedonia	1968.07	237.378
Cape_Verde	490.961	214.859
Paraguay	6835.08	206.787
Peru	29737.7	201.203
Somalia	12971.2	148.294
Bhutan	2686.04	135.784
Colombia	48954.6	130.181
Malta	367.151	117.659
Bolivia	10200	102.987
Zimbabwe	14914.7	93.3012
Cyprus	827.975	86.0858
Norway	4537.61	85.1463
Djibouti	642.406	69.8657
Namibia	2001.94	68.7113
Equatorial_Guinea	569.814	62.2985
Guatemala	14499.2	62.2362
El-Salvador	7222.6	56.0864
Lesotho	2021.51	50.9432
Gabon	1556.57	48.1645
Luxembourg	453.406	37.3965
Trinidad_and_Tobago	1262.92	36.0963
Swaziland	949.192	35.1126
Andorra	106.561	16.5987
Guyana	751.739	14.6834
Suriname	409.416	12.9744
Isle_of_Man	74.3643	10.7794
Jersey	68.8715	10.7487
Macao	64.6549	8.9407
French_Guiana	212.677	8.0228
Botswana	1605.65	7.0525
Martinique	379.406	6.6755
Guernsey	39.1198	6.1054
Honduras	7803.48	5.8354
Barbados	253.13	5.131
Liechtenstein	27.0938	4.1415
Sao_Tome_and_Principe	149.922	3.9733
Netherland_Antilles	180.641	3.5767
Aruba	120.261	2.435
Saint_Lucia	156.743	2.3697
Saint_Vincent	108.351	1.7211
Grenada	89.509	1.4647
San_Marino	7.5045	1.2161
Gibraltar	6.2138	0.9541
Nicaragua	6332.7	0.8251
Faeroe_Islands	47.5954	0.5116
Brunei_Darussalam	346.916	0.4802
Commonwealth_of_Dominica	68.3354	0.4261
Guadeloupe	444.212	0.1837
Greenland	41.508	0.1205
Belize	264.363	0.0962
New_Zealand	3924.64	0.0269
Falkland_Islands	2.4973	0.0153
Saint_Pierre_and_Miquelon	4.6505	0.0015
Iceland	286.836	0.0002
American_Samoa	47.7849	0
Antigua_and_Barbuda	63.1896	0
Bahamas	278.247	0
Bermuda	47.9243	0
Solomon_Islands	513.042	0
British_Virgin_Islands	24.8089	0
Cayman_Islands	35.2145	0
Comoros	880.05	0
Cook_Islands	16.0537	0
Costa_Rica	4812.98	0
Cuba	11111.9	0
Dominican_Republic	9526.36	0
Ecuador	14723.8	0
Fiji	867.964	0
French_Polynesia	238.593	0
Kiribati	56.3435	0
Guam	180.348	0
Haiti	9152.58	0
Jamaica	2766.7	0
Maldives	169.386	0
Mauritius	1212.53	0
Monaco	0	0
Montserrat	4.6823	0
Nauru	3.2792	0
New_Caledonia	251.116	0
Vanuatu	233.175	0
Niue	1.7616	0
Norfolk_Island	0.9467	0
Northern_Mariana_Islands	93.7245	0
Federated_State_of_Micronesia	126.074	0
Marshall_Islands	25.5952	0
Palau	15.4153	0
Panama	3222.19	0
Papua_New_Guinea	5930.15	0
Pitcairn	0.0597	0
East_Timor	628.888	0
Puerto_Rico	4014.39	0
Reunion	782.086	0
Saint_Helena	6.1975	0
Saint_Kitts_and_Nevis	30.4091	0
Anguilla	10.394	0
Seychelles	82.9053	0
Tokelau	1.0388	0
Tonga	91.5068	0
Turks_and_Caicos_Islands	18.8079	0
Tuvalu	8.2081	0
United_States_Virgin_Islands	105.421	0
Uruguay	3535.04	0
Wallis_and_Futuna	11.3877	0
Western_Samoa	144.541	0
Mayotte	242.183	0
Svalbard	2.1711	0

## Sheet: EU
COUNTRY	POPULATION(TOTAL),1E3	TOTAL_MORTALITY	EU PM25 mortality	population (1000)
Germany	80709.5	13786.5	76072.4	476948
France	60089.4	8715.55
United_Kingdom	59740.7	8406.71
Italy	55391.4	7998.57
Romania	21541.4	5792.37
Poland	37959	5185.54
Spain	38781.1	3906.65
Hungary	9253.39	2994.21
Czech_Republic	9871.75	2337.42
Greece	10342.8	1696.51
Slovakia	5306.32	1542.94
Bulgaria	7041.68	1540.29
Lithuania	3539.12	1511.64
Belgium	9921.01	1491.41
Netherlands	15882.8	1374.5
Austria	7727.9	1360
Latvia	2208.23	1025.12
Portugal	9943.15	998.044
Croatia	3558.7	959.282
Denmark	5283.86	781.176
Sweden	8628.87	756.373
Estonia	1172.93	497.597
Ireland	4165.02	475.524
Finland	5160.9	445.06
Slovenia	2078.93	252.309
Malta	367.151	117.659
Cyprus	827.975	86.0858
Luxembourg	453.406	37.3965

## Sheet: summary
total mortality EU	total mortality US	total mortality global
76072.4	34444.6	1.17765e+06
